# Supplementary material for: Design and development of an aptamer targeting C-type lectin-like molecule-1 as a biomarker for acute myeloid leukemia: a SELEX approach
Source: Front Bioeng Biotechnol. 2025 Aug 1;13:1601453. doi: 10.3389/fbioe.2025.1601453 (PMC12354661; doi:10.3389/fbioe.2025.1601453)
Supplement: Supplementary file 1 [file Supplementaryfile1.zip]

Archive with 29 entries (21 files):
- supplymentary file 3/
- supplymentary file 3/Comparative flow cytometry analysis of CLL-1 and BSA specificity/
- supplymentary file 3/Comparative flow cytometry analysis of CLL-1 and BSA specificity/Apt2+BSA.fcs
- supplymentary file 3/Comparative flow cytometry analysis of CLL-1 and BSA specificity/Apt2+CLL-1.fcs
- supplymentary file 3/Comparative flow cytometry analysis of CLL-1 and BSA specificity/LibP1-76nt+BSA.fcs
- supplymentary file 3/Comparative flow cytometry analysis of CLL-1 and BSA specificity/LibP1-76nt+CLL-1.fcs
- supplymentary file 3/Flow cytometry analysis of aptamer screening process/
- supplymentary file 3/Flow cytometry analysis of aptamer screening process/Flow cytometry analysis of aptamer screening process/
- supplymentary file 3/Flow cytometry analysis of aptamer screening process/Flow cytometry analysis of aptamer screening process/Backup/
- supplymentary file 3/Flow cytometry analysis of aptamer screening process/Flow cytometry analysis of aptamer screening process/S1.fcs
- supplymentary file 3/Flow cytometry analysis of aptamer screening process/Flow cytometry analysis of aptamer screening process/S2.fcs
- supplymentary file 3/Flow cytometry analysis of aptamer screening process/Flow cytometry analysis of aptamer screening process/S3.fcs
- supplymentary file 3/Flow cytometry analysis of aptamer screening process/Flow cytometry analysis of aptamer screening process/S4.fcs
- supplymentary file 3/Flow cytometry analysis of aptamer screening process/Flow cytometry analysis of aptamer screening process/S5.fcs
- supplymentary file 3/Flow cytometry analysis of aptamer screening process/Flow cytometry analysis of aptamer screening process/S6.fcs
- supplymentary file 3/Flow cytometry analysis of aptamer screening process/Flow cytometry analysis of aptamer screening process/S7.fcs
- supplymentary file 3/Flow cytometry analysis of aptamer screening process/Flow cytometry analysis of aptamer screening process/S8.fcs
- supplymentary file 3/Flow cytometry analysis of aptamer screening process/Flow cytometry analysis of aptamer screening process/ssDNA.fcs
- supplymentary file 3/Flow cytometry analysis of aptamer screening process/Flow cytometry analysis of aptamer screening process.xit
- supplymentary file 3/Flow cytometry analysis of candidate aptamers Apt1-4 and initial library/
- supplymentary file 3/Flow cytometry analysis of candidate aptamers Apt1-4 and initial library/Flow cytometry analysis of candidate aptamers Apt1-4 and initial library/
- supplymentary file 3/Flow cytometry analysis of candidate aptamers Apt1-4 and initial library/Flow cytometry analysis of candidate aptamers Apt1-4 and initial library/Apt1.fcs
- supplymentary file 3/Flow cytometry analysis of candidate aptamers Apt1-4 and initial library/Flow cytometry analysis of candidate aptamers Apt1-4 and initial library/Apt2.fcs
- supplymentary file 3/Flow cytometry analysis of candidate aptamers Apt1-4 and initial library/Flow cytometry analysis of candidate aptamers Apt1-4 and initial library/Apt3.fcs
- supplymentary file 3/Flow cytometry analysis of candidate aptamers Apt1-4 and initial library/Flow cytometry analysis of candidate aptamers Apt1-4 and initial library/Apt4.fcs
- supplymentary file 3/Flow cytometry analysis of candidate aptamers Apt1-4 and initial library/Flow cytometry analysis of candidate aptamers Apt1-4 and initial library/Backup/
- supplymentary file 3/Flow cytometry analysis of candidate aptamers Apt1-4 and initial library/Flow cytometry analysis of candidate aptamers Apt1-4 and initial library/ssDNA.fcs
- supplymentary file 3/Flow cytometry analysis of candidate aptamers Apt1-4 and initial library/Flow cytometry analysis of candidate aptamers Apt1-4 and initial library.xit
- supplymentary file 3/High-throughput sequencing 36nt.xlsx
