# Supplementary material for: Design and development of an aptamer targeting C-type lectin-like molecule-1 as a biomarker for acute myeloid leukemia: a SELEX approach
Source: Front Bioeng Biotechnol. 2025 Aug 1;13:1601453. doi: 10.3389/fbioe.2025.1601453 (PMC12354661; doi:10.3389/fbioe.2025.1601453)
Supplement: Supplementary file 1 [file Supplementaryfile1.zip › supplymentary file 3/High-throughput sequencing 36nt.xlsx]

## Sheet: 20240126AptCYW双端
序列/随机区长度36	每条总数	S3	S4	S5	S6	S7	S8	S9	长度
TCGCGAAGGGTGGGGACTGCTCGGGATTGCGGATGC	957907	2556	3890	4663	78200	95418	521942	251238	36
ATTACCAGGGACCGAAGGCAAAACTATGATCGGTGG	530045	2565	3406	1194	15791	36425	389740	80924	36
CACGAACCGGGGAGGGCGGGCGGGTTGGTGTCGTGC	156134	1899	2517	2542	18423	22322	54162	54269	36
AACACTGGGGGCTGCTCGGGATTGTCGGACGTGGTG	104114	808	876	716	10657	12863	46064	32130	36
CCAATCAGTGGGAGGGAGGGTGGGAATTGGGCGGTC	82392	1353	3071	5016	17692	14422	22071	18767	36
TCGGGCGGGTGGGTTGGGTGGCGATGCGTGTTCGGA	52001	1053	1353	1335	7965	8392	12917	18986	36
CAGGGGCACCATGTGGGAGGGTGGGTGGTAAGGTGA	53528	896	1932	3705	14108	11363	11755	9769	36
TCGAACCGGTGGGTGGGAGGGTGGAGGCGAGCGATA	52128	729	2788	4795	14240	11171	11316	7089	36
CACTGGAGGGTGTGGGCGGGTGGGAGGTCTCCGAGG	46813	897	1941	3149	9601	8900	11243	11082	36
TGGCCAAGGTGGGAGGGCGGGTGGATTGGTTTCCAG	45737	909	2641	4164	11184	8610	10150	8079	36
CAGCACGTGGCGGGCGGGCGGGTGGAACGTGGCGGA	40823	609	2110	2650	7376	7648	9628	10802	36
CAGGGACACGTGGGTGGGTGGGCGGCAAATCCTCGG	36146	551	1770	2276	7290	7199	8840	8220	36
ACCGCACATGGTGGGAGGGTGGGTGGTTTGGGTCGG	35741	790	1496	2013	6580	6365	8689	9808	36
TCTCTGCCAGGTGGGAGGGTGGGTGGATGGCGATGA	36373	783	2851	4226	8901	6685	8087	4840	36
AACCCGAGAGTGGGCGGGTGGGTGGATATGGGTTGA	32650	642	1646	2639	7426	6765	7631	5901	36
TGTCACAAAGGTGTGGGCGGGTGGGTGGTTGTGTGC	32645	790	2043	2873	7767	5925	7256	5991	36
ATCGGTGGGTGGGCGGGTGGAGATGGCTGTTGGCTA	30451	674	1554	2110	7780	6169	7074	5090	36
CGGACGGTGTGGGTGGGCGGGTGGATGGTCCGTCGT	31168	734	1777	2011	6910	6223	6997	6516	36
CCGGGGCAGGAGGGTGGGTGGGTGGATGTCCTAGTG	35661	771	2015	2864	7853	7506	6979	7673	36
CTAACCTAAGGGGGTGGGTGGGTGGATTGGTTTGGC	32009	806	2397	2606	7425	6006	6748	6021	36
CGGGACCAGGCGGGAGGGTGGGTGGATGGGAATTGG	26556	496	1120	1836	5197	5433	6381	6093	36
TGATGACGCGGTGGGGGGGAGGGTGGAGCGGCCTGT	26808	591	1773	2255	7029	5595	6001	3564	36
CACGAGTAGGCGGGGGGGCGGGTGGATACTCACTGG	26907	450	984	1567	4832	5760	5958	7356	36
CACTGATGTGTGGGTGGGTGGGTGGATCATGTGGTC	26256	679	1427	1690	6023	5337	5935	5165	36
CACTGTCGAGGATTGCTCAGGTCTGCTGCCGACGAA	20707	450	394	218	1431	2173	5784	10257	36
CCGGGACAGTGTGGGAGGGAGGGTGGTTGTCCAGTA	22829	508	631	931	4188	4769	5710	6092	36
CTACCAACAGGTGGGAGGGGGGGTGGATGTCGTGGG	23624	494	793	1113	3895	4346	5623	7360	36
CCGAATCGGGGGGTGGGCGGGTGGATATTCGTATGG	28712	567	2224	2345	6597	5990	5464	5525	36
TCGATCGTGTGGGTGGGTGGGAGGCGGATCGTGTAC	25776	715	1846	2542	6942	5161	5415	3155	36
CGTGACAGAGAGGGTGGGTGGGTGGTACCTGTGCGT	22548	453	910	1442	4887	4762	5271	4823	36
CCGGTGGTGGGTGGGTGGGCGGAACCGGTGTTATGT	24666	462	813	1568	7021	5554	5157	4091	36
AGCATCACGTGGTGGGAGGGTGGGCGGATCGTGGTG	22915	589	1361	2285	5831	4426	5123	3300	36
ATCGGGGTGTGGGAGGGTGGGTGGTCCGATGTTTGG	17554	524	680	1181	4357	3399	4694	2719	36
AACTGAGGAGGGTGGGTGGGCGGACAGTTGGGGTAA	19287	332	880	1389	5760	4426	4377	2123	36
CGGACATCGGGGGGGTGGGCGGGTTTTGTGCCGGGA	17768	358	519	603	3405	2978	4282	5623	36
ACAGTCCCGAGTGGGTGGGGGGGTGGTAGGTCCTGG	18955	493	1512	1779	4507	3532	4252	2880	36
TCGTCAAACGGCGGGTGGGTGGGCGGAGTGTACAGA	20463	364	1153	1697	5291	4647	4169	3142	36
CGGTGAGATGCGGGTGGGTGGGTGGCTTCACCTGTG	18831	514	977	1119	3911	3882	4153	4275	36
CCGGTCCAGTGGGTGGGGGGGTGGAGGACCTGGATG	24804	552	2553	3094	5896	4952	4028	3729	36
CCGGTGGGTGGGCGGGGGGAGGCACTATGCGTGAGG	18336	382	859	969	4058	4184	3989	3895	36
TGGCCTCACTGTGGGTGGGTGGGCGGTGTGATTGGC	18087	468	1245	1518	4282	3332	3875	3367	36
CCGGTTCAGAGTGGGTGGGCGGGTGGACTGGATCGA	18179	369	865	1295	3728	3570	3736	4616	36
CAGGTGCAGGTGCGGGCGGGGGGGTGGTTGGGTCTG	17979	524	955	989	3202	3315	3634	5360	36
TCACGAACTGTGGGTGGGCGGGTGGTTGGGAGTTGA	14769	314	718	1131	3347	2878	3593	2788	36
AACGGGAAGGTGGGTGGGCGGGTGGATTCTGGCGGA	18243	308	1779	1825	4047	3369	3502	3413	36
CGGTCAATGGTGGGAGGGCGGGTGGATTTCGATCGG	15717	387	955	1430	3540	3036	3340	3029	36
CATGACTAAGGTGGGTGGGCGGGCGGATGATCTTGA	15453	297	721	1080	3729	3662	3274	2690	36
ATCGGCGCAAAGGTGGGGGGGCGGGTGGATTTGCAA	17032	346	1246	1759	4574	3689	3174	2244	36
CAGTCGCAGTGGGTGGGTGGGCGGTTGGGCGACGGT	14246	248	712	887	3009	3081	3159	3150	36
TCAGTCCGTGGTGGGTGGGTGGGCGGTTGGACAGTC	14297	305	937	1007	3784	2927	3144	2193	36
CACATATACGGCGGGTGGGTGGGAGGAGTATCATTG	16446	388	896	1466	4803	3796	3051	2046	36
CAATGCACGAGGGGGTGGGTGGGTGGACGTGTCATA	16172	332	1259	1602	4383	3652	3050	1894	36
CAAGGTGGGAGGGAGGGTGGATTGTATGCGTGGATC	11489	276	402	574	2512	2800	3027	1898	36
CGGTGCGGTGGGTGGGTGGGGGGAGCGCCCGTTATG	16258	441	993	1307	4290	3707	2961	2559	36
ATCCGAACGGCGGGTGGGTGGGTGGTTTTTTCGGTG	13311	343	787	975	3321	2672	2949	2264	36
CAGACACAGTGGGCGGGTGGGTGGATTCATGTCGGG	13925	274	607	739	2555	2921	2936	3893	36
CAGGCAGGGGTGGGTGGGAGGGTTTTGCCGTGGGGT	11366	262	362	398	2516	2098	2856	2874	36
CACGATCGGTGGGTGGGTGGGGGGAGACAAGTGGTG	14361	249	743	885	2937	3106	2838	3603	36
CCATGTGGGTGGGTGGGATGGCGGGCTATGTGGAGA	12398	342	493	738	2705	2739	2792	2589	36
ACGGTTCCGGCAGTGGGTGGGCGGGTGGTTACGGAA	13539	352	848	1364	3697	2714	2732	1832	36
CAGCCGGGGTGGGCGGGAGGGTTCGGGCTGGACTGC	10757	261	281	281	1699	1941	2730	3564	36
TCGACTGAACGGGGGGTGGGCGGGTGGAGTACATGT	15600	298	1509	1819	4338	3285	2717	1634	36
CGGACCAGGGGTGGGAGGGTGGGGGTGTCCGGATGC	11119	199	320	395	2777	1983	2712	2733	36
CGTACTCGTGGGCGGGTGGGTGGTATCGTACGGCAA	11904	340	460	775	3038	2503	2637	2151	36
ACGCCGAAAGTGGGTGGGTGGGTGGTCTGGCGAGAT	12412	256	858	1110	3165	2717	2615	1691	36
CGGGGCGGGGAGGGTGGGGGGGTGGACCGCCGAAGT	12322	261	526	797	2756	2867	2597	2518	36
CGCGATCATGGGGGGGTGGGCGGGTTTCGTGGCGTC	11516	244	322	496	2906	2260	2597	2691	36
CACGCCAGTGTGGGTGGGTGGGTGGTCGGTAAGTGG	12378	254	1007	922	2443	2575	2590	2587	36
CCTCGAACACGGTAGGTGCTGACTTAGTGCTGCCCT	11316	422	634	519	2537	3049	2584	1571	36
AGGGACGAAGGTGGGAGGGTGGGTGGTTGTTCCTGC	11137	353	627	1010	2923	2165	2583	1476	36
CGGGGTACGGTGGGGGGGTGGGAGGAGGACTGTGGG	14143	337	1281	1420	3137	2581	2556	2831	36
ATACGACAAGGTGGGTGGGAGGGTGGATTGGCGCTC	10220	191	398	741	2593	2287	2533	1477	36
CATGTCGAACGGGAGGGGGGGTGGGTTGTTGCGACA	8925	186	261	208	1691	1617	2472	2490	36
AGGACGCGGTGGGGGGGCGGGTGGAGATTGTCCCTG	11367	264	769	959	2872	2443	2460	1600	36
CGGGAAGGTGCGGGTGGGGGGGAGGTTGACATTCGG	12208	332	682	774	2725	2500	2433	2762	36
TGGGCACAAGTGGGTGGGTGGGTGGTTACTGCCGTG	9888	235	428	507	1975	1833	2382	2528	36
CATGTTGGTGGGGGGGTGGGTGGAAACGTGGTTATG	13195	360	1046	1594	3712	2776	2320	1387	36
CTGATCGCTGGGGGGTGGGTGGGTGGATTTGTCAGA	12157	276	919	1079	3238	2535	2300	1810	36
CGGGCAGACTGGGGGGCGGGCGGGTGGAAGGACTGT	12449	217	1049	1131	3126	2740	2268	1918	36
CGGGCCTCGGTGCGGGTGGGGGGGTGGATAGATGGC	11313	348	688	1136	2528	2160	2229	2224	36
TGCACAGTGTGGGGGGTGGGCGGGTGGATAGATGTG	10302	228	769	1038	2477	2148	2142	1500	36
AAACCAGGTGGGCGGGCGGGTGGATGGTTGAATTGC	9122	151	308	594	2536	2188	2139	1206	36
CTGTGATTGGCGGGTGGGTGGGTGGAAATCCGTGGT	12007	324	994	1622	3412	2378	2120	1157	36
CGATGAGTAGTGGGTGGGTGGGTGGTTCATTCCGTG	9664	301	535	797	2269	2012	2094	1656	36
CCCGGAGGGAGGGGGTGGGTGGGTGGATCTCCGCTG	11742	235	520	641	2310	2629	2080	3327	36
CACGTGACAGGGGGAGGGTGGGTGGCGTCACGACTA	9215	196	328	426	1792	2212	2079	2182	36
CCTGTCGCGACGGTGGGGGGGTGGGTGGTATCGGGA	10697	345	760	798	2354	2094	2024	2322	36
CCGTAGCCGGTGGGTGGGCGGGTGGTGGTGTTCGTG	10499	213	702	852	2346	2080	2023	2283	36
CGGTAACCGGTGGGTGGGTGGGAGGAAGTTGCTGGC	10168	244	616	909	2358	2173	2014	1854	36
CACGGGTGGTGGGTGGGTGGGCGGTCTGACCCGGAG	10208	227	619	682	2150	2197	2012	2321	36
TCTCTGGCAGCGATTGGCACTCGGTCTGGGATGGCC	7290	339	228	166	1132	1128	1984	2313	36
CATGAAAGAAGGTGGGTGGGTGGGTGGATCATGTGG	11156	191	1296	1359	2871	2117	1931	1391	36
TGGTCCCAAGGTGGGTGGGGGGGTGGATGGACCGTG	8180	176	610	646	1671	1523	1902	1652	36
CTCGAGTTGGCGGGCGGGTGGGGGGATACCCGATGG	8675	218	423	620	1991	2014	1884	1525	36
CTCGTAGGGGGGCGGGTGGGTGGATACGATCTTCAG	9726	251	412	633	2812	2344	1878	1396	36
CATCATGGTGGGTGGGGGGGTGGTATGATGTATTGC	8539	240	394	593	2280	1864	1865	1303	36
CCAATTTGAGGGTGGGTGGGTGGACTTTGGGCGTTA	9293	346	509	716	2826	1986	1848	1062	36
CAATCGGGTGGGAGGGTGGGATCGGGCGGTGCGTGA	7822	145	295	330	1487	1554	1837	2174	36
CTCAAGAGCAGTGGGTGGGTGGGTGGAGTATTGTGG	9945	233	850	1083	2259	2138	1828	1554	36
AGGTCGGTGGGAGGGTGGGTGGAGACCTTGCCTAGT	7232	154	228	483	2130	1635	1817	785	36
AATCCAACTGGGGGGCGGGGGGGTGGAAGTTGGTCA	8572	224	494	711	2107	1920	1812	1304	36
CAGGACGGGGGGGGGTGGGCGGGTTGGCCTGGGGTG	9426	156	334	369	1629	1736	1780	3422	36
CAGGACGGGGTGGGAGGGTGGGTTAGTCGCTGTGGT	6919	143	219	220	1631	1247	1748	1711	36
AACAGACCTGTGGGTGGGCGGGTGGTAGACTGGTGC	7782	180	516	802	1983	1642	1730	929	36
CGTCAGTGGAGCGGGTGGGTGGGTGGTAAGCGATGG	9059	238	959	1188	2215	1763	1663	1033	36
CGGGATCAGTGGGTGGGTGGGGGGAGATGTCGTCTG	9167	278	720	1012	2311	1875	1650	1321	36
TCAGCGCGCCGTTGTGGGTGGGTGGGTGGTTGGCGT	9551	291	1011	1018	2678	1756	1645	1152	36
CTGGTCCGGGGGGTGGGTGGGAGGAGGACTTTGTTG	8884	289	520	862	2513	2027	1642	1031	36
CTCGCATAGGCACTGTGGGTGGGTGGGTGGTTTCAG	7576	268	418	686	2128	1540	1633	903	36
TCAGGACCGAAGTGGGCGGGCGGGTGGTGGTCATGT	7308	155	485	714	1728	1479	1633	1114	36
TCGGCCCGGTGGGTGGGTGGGTGGAGGAGATCGTGA	9172	161	1082	1127	2276	1681	1620	1225	36
CCGGGGGAAGTGGGTGGGCGGGTGGATCGCCTCAGG	9385	178	780	832	2278	2015	1619	1683	36
ATCTCCAAAGGCGGGCGGGTGGGTGGTTTGGACGTG	7228	200	480	600	1681	1387	1590	1290	36
CGTCACGTGTTGTGGGTGGGTGGGTGGTCTTTCGTG	7711	218	668	717	2068	1370	1580	1090	36
ATTACCAGGGACCGAAGGCAAAACTATGATCGGTGA	2193	5	13	6	52	142	1579	396	36
TCACTGCAGGGCGGGGGGGAGGGTGGATGTCAGTGG	6504	154	270	269	1309	1221	1574	1707	36
CATGTCGTCGAGGGTGGGTGGGTGGATTCGACTTGT	7806	255	541	858	2224	1639	1570	719	36
ATACGGCATGGGTTCGGTGGGAGGGTGGGTGGAGTA	8421	263	671	1111	2409	1652	1563	752	36
AAGGGGGCGAGGTGGGTGGGCGGGTGGATCGCGAAC	8386	187	620	1034	2470	1774	1526	775	36
TAGCAGTGTGGGTGGGTGGGTGGTTGCTAGTATCGA	7646	197	477	832	2368	1502	1526	744	36
CAAGTCTCGGAGGGGGGGTGGGCGGTGAGCTTGGGA	8155	206	586	974	1969	1569	1487	1364	36
ACCGAGACAGGGTGGGGGGGTGGGTTCCTCGCGTGA	5594	110	182	179	1170	988	1461	1504	36
CGCGGGGCGAAGGAGGGTGGGTGGGTGGATCTCGGC	8324	243	709	918	2173	1656	1454	1171	36
TCCATGCAAAACGGTGGGTGGGTGGGCGGTGTTGTG	7040	163	331	502	1655	1466	1453	1470	36
ACTCAAAGCGGTGGGTGGGTGGGGGGAGCCATGTGT	7031	118	483	608	1914	1521	1448	939	36
TGCACTTGGACGGTGTGGGTGGGTGGGTGGTTAGTC	7214	250	507	763	1961	1407	1433	893	36
ATTCCCAGTGTGGGCGGGTGGGTGGTTGTGGAATGC	5490	160	411	546	1371	983	1432	587	36
CCATAGCTGGGGGTGGGTGGGTGGATGTCTATGGTG	7585	212	578	794	1862	1566	1422	1151	36
CCGAATCAAGGTGGGTGGGTGGGCGGTGAATCGTTG	7093	166	448	518	1691	1589	1399	1282	36
TGATCGACGGTGGGTGGGCGGGTGGAGTAAGTTTGC	7142	139	548	699	2047	1519	1382	808	36
TCGGGCGGGCGGGGGGGCAAAAGCTATGTCGTGGGT	5522	131	116	83	973	1089	1378	1752	36
ATTACCAGGGACCGAAGGCAAAACTATGATCGGTGC	1809	1	4	1	33	111	1367	292	36
ATGGCCACGCGGAGGGTGGGTGGGTGGAGATGTGGA	6659	142	393	595	1806	1423	1356	944	36
CAAGCCAGTGTGGGCGGGTGGGTGGTCAGGGATTGT	6728	156	511	629	1782	1421	1354	875	36
AACCTGAGGTGAGGGGGGGCGGGTGGTTCAGCGTTT	6579	260	466	626	1844	1337	1352	694	36
CGGAGGGGTGGGTGGGAGGGTGGTGCGACGGCTGAC	5935	130	192	314	1189	1135	1338	1637	36
ATGGGTCAGGTGGGAGGGTGGGTGGATGCGCCTAAG	6181	135	496	774	1759	1128	1330	559	36
AGCGACATGAGGGTGGGTGGGTGGTTAGGAGACTGA	5707	113	290	545	1601	1195	1303	660	36
CGGTGAACCAGGGGGGTGGGCGGGTGGACGTGTCAC	5801	107	408	345	1165	1246	1301	1229	36
CAAGACAGTGTGGGCGGGTGGGTGGTTCTGTGGCGT	6560	142	402	501	1602	1419	1299	1195	36
TTCCCGCGGTGGGAGGGCGGGTGGAGCTGGATATGG	6161	171	411	666	1712	1221	1299	681	36
CGATACGTGTGGGTGGGTGGGTGGTATCGTCAAGGC	5890	122	398	513	1437	1193	1284	943	36
CGGTTCGATGTTGTGGGTGGGTGGGTGGCTAATCGA	7716	272	720	1107	2151	1392	1271	803	36
TAGCATCAGGGGGGTGGGTCGGGTGGATGATGGTGC	5434	137	302	351	1196	1070	1269	1109	36
ATTACCAGGGACCGAAGGCAAAACTATGATCGGTTG	1918	5	7	4	37	121	1265	479	36
TCGTGGCACAAGGTGGGTGGGCGGGTGGTCGTGCAA	5354	92	266	405	1244	1181	1259	907	36
ATGCCCGGTGGGTGGGTGGGCGGAGGGAATGGTGGT	7102	140	558	909	2129	1470	1246	650	36
CAACGAGTGGGGGTGGGTGGGTGGCTGTCGTCCTGG	5693	122	276	261	1024	1118	1244	1648	36
ACACGGGGGTGGGAGGGCGGGTGGTCTGCGTGTGCC	5588	114	178	162	811	1003	1242	2078	36
CGGGTCGGGGGGGCGGGCGGGTGGACGGCTCCGGTT	5597	142	192	302	984	1166	1238	1573	36
CGAGTAACGTGGGTGGGTGGGTGGCATTTACCGGGT	6901	196	576	726	1992	1420	1229	762	36
TCGCGAAGGGTGGGGACTGCTCGGGATTGTGGATGC	2980	13	18	13	184	291	1216	1245	36
CAGTCTAAAGAGGGTGGGTGGGTGGTGGAGACGTGG	5686	141	475	473	1330	1115	1213	939	36
AACAGCACGGCGGGTGGGTGGGTGGTATTTGCTTTG	5460	141	271	376	1427	1227	1198	820	36
ACAGGACAGGTGGGTGGGTGGGCGGTGGACTCGGTA	6144	111	598	585	1403	1309	1164	974	36
ACTGAAGAGGTGGGTGGGCGGGTGGATGTCAGTGGT	5884	116	450	708	1608	1171	1161	670	36
CGTAGATCAGTGGGCGGGCGGGTGGAGAGATACCGA	7281	138	564	967	1976	1544	1159	933	36
TCCGAGCAAGGTGGGGGGGCGGGTGGTATGTTTGGA	5971	129	456	491	1333	1113	1157	1292	36
TCGTGACAGAAGGGTGGGCGGGAGGGTGTTGCGTGG	4479	78	190	249	1224	879	1151	708	36
TGGTCGACAACGGTGGGTGGGTGGGTGGAGTTTGCG	6824	185	652	880	1959	1348	1103	697	36
CTCTAGGAGCAGGTGGGTTGGGTGGGTGGATGGCTC	5434	189	337	557	1463	1138	1098	652	36
CGAATCCGGGTGGGTGGGAGGGAGATTCGGCCGGAC	4358	110	125	189	1021	813	1097	1003	36
ACATCTCAAGTGGGCGGGTGGGTGGCGGTGATTGGG	4873	130	297	413	1061	967	1094	911	36
CAGGGACAGTGGTGGGTGGGTGGGTGGAAGGTCGTC	4728	86	220	254	1150	986	1092	940	36
GTCATCAACAGGTGGGTGGGTGGGAGGATGTGTCGA	6158	108	539	866	1950	1112	1091	492	36
CGGTGGGAGGGTGGGCGGAGGCGTGCGCGAGTGCGC	4438	101	151	241	858	1083	1080	924	36
CAGGCCTTGTGGGTGGGTGGGTGGTTCCGTTGCCGG	5537	139	411	406	1288	1056	1079	1158	36
TCGGGGGGGGCGGGCGGGTTTGAGCGTTGCGTGGGT	4901	143	134	142	886	932	1063	1601	36
CGTGCCATAGTGGGTGGGTGGGTGGTTTTGACTCGG	5543	159	532	559	1418	1006	1062	807	36
TCGGCTCGCTGGTGGGTGGGAGGGTGGATGTGAGAC	5048	121	327	549	1344	1036	1050	621	36
CATAGTCGGGGGGGTGGGTGGGTGGACGATGCCCAG	4571	66	222	296	1270	966	1044	707	36
TCCGACTCGGGTGGGCGGGTTGGGTTCGTCGGCTGC	4181	136	160	177	851	769	1032	1056	36
CTCGTCCTAGGTGGGTGGGAGGGTGGATAGACGTCA	4873	153	263	409	1390	1073	1026	559	36
CGGACGAGGGCGGGGGGGTTGGGTGGTTCAGATCGG	4929	141	272	244	956	874	1010	1432	36
CAATCGAAGCGGGTGGGTGGGTGGCAATCGTTATGG	4592	101	270	319	995	1016	1006	885	36
CATGGAACAGCGGGTGGGTGGGCGGAGTGACATTCC	5146	115	274	438	1522	1288	1001	508	36
TGGACGACAGGGGGGTGGGTGGGTGGTCGGAGTGTA	4874	90	353	433	1224	938	998	838	36
ACAGTCGGTGGTGGGTGGGTGGGAGGAACTACAGGG	5269	100	451	585	1426	1069	997	641	36
TCACATCGGTGGGAGGGCGGGTGGAGAATTTGTGTA	4545	108	202	323	1180	1044	996	692	36
ACACACGTTGGGGGGGGGCGGGCGGATAGTTTGGGT	4905	124	250	358	1152	1104	984	933	36
AACTGTGTGCGGGGGGGTGGGTGGTTAAGTTGCGTC	4566	162	253	388	1217	975	980	591	36
ATCCTCAAGTGGGCGGGTGGGTGGTAGAGTCGATGG	4185	107	270	369	1142	763	971	563	36
CGGGAAACGAGTGGGTGGGCGGGTGGTACGTCGAGG	4682	93	429	431	980	907	966	876	36
CTTGACTGCGGGTGGGTGGGTGGCGTCAAGTTGACC	5103	150	303	369	1552	1191	958	580	36
CAGACAGCAGGGTTGGGCGGGTGGGTTTGCTCTTGG	3589	75	106	115	664	652	958	1019	36
CACGACGGGTGGGTGGGTCGGGTAACGTGGGGTCAA	3653	50	75	93	631	627	956	1221	36
CCGGGATCCGAGAGTGGGTGGGTGGGTGGTTAGGAT	6429	179	531	895	1838	1340	954	692	36
ACTGGACCGGCGGGTGGGTGGGTGGAGATTCGAGGA	5475	98	526	584	1353	1200	951	763	36
ATACTCGAGGTGGGTGGGTGGGCGGATGGGTGTGCT	4598	155	400	484	1340	816	946	457	36
CATCATTCGTGGGAGGGTGGGTGGCTATTGGATGGT	4201	149	191	338	1125	875	941	582	36
CTCGACCAGTGGGCGGGTGGGGGGCGGTCGAAGGGC	4553	112	203	365	913	943	940	1077	36
CAGTCCTATCGTGGGCGGGTGGGTGGTTCAAGCTGG	4014	116	268	268	907	791	930	734	36
TTGACGGGGGGGTGGGTGGGTGGACGTCGGATTCTG	5716	159	430	761	1726	1111	915	614	36
CATGGGAGGGTGGGGGGGGTCGCGAGCTCTGCTTGC	4742	165	174	161	1084	984	913	1261	36
TAGTCGCAGGAGGGTGGGTGGGTGGTGTGACGTTGT	4274	101	314	446	1228	784	911	490	36
CGTTGCTGGTGGGCGGGCGGGTGGAAAGCGATCGGA	4456	104	369	498	1067	890	909	619	36
ATGCCCGGTGTGGGGGGGCGGGTGGTAGGGTGTTGT	4388	140	352	399	1222	910	908	457	36
TCACCGTTCGGCGGGTGGGTGGGTGGTTACAGTGTG	4134	122	362	304	925	809	905	707	36
CTCGGGAGCTGGGGGGGCGGGTGGGTGGACGGCGAT	5090	117	299	510	1462	1098	893	711	36
CACGCCCAGAGGGTGGGAGGGTGGGAGGCGGGTCAG	4422	59	229	266	1046	1012	893	917	36
TGCACTTAGTGGGTGGGCGGGTGGTAATACTGCAGT	4223	96	317	434	1217	893	887	379	36
TCGACACTGGGGGGTGGGTGGGTGGAGGTATCGCTG	4264	88	268	377	987	866	881	797	36
AGACCGGGTGGGGGGGCGGGTGTGGTCTGGAGCGTA	3151	71	85	82	666	583	881	783	36
TCGTGACGGGAGGGCGGGTGGGTGGTCGTCGCGGTA	3872	97	206	180	815	755	878	941	36
CATGTTAATCGCGGGTGGGTGGGTGGTACAACTGTG	4360	111	327	401	1198	850	868	605	36
CGCACTGGAGAGTGGGTGGGTGGGTGGTTAAGTCGG	4568	123	366	398	1049	886	862	884	36
ACGGGCAGTTGGGGGCGGGTGGGTGGTATGCTTCGG	4025	75	276	274	874	713	861	952	36
CCAGGCGTTGGCGGGTGGGTGGGGGGATACGCGAGG	4496	118	307	464	1013	947	858	789	36
AACATAGGCCCAATGAGGGTGGGTGGGTGGTACGGA	4090	98	314	540	1126	738	858	416	36
TTGTCCGAGGCCGGAGGGAGGGTGGGTGGTGGCGTC	3584	132	198	262	851	764	844	533	36
CTGAAACACGGAGGGTGGGTGGGCGGTGTGTGTTAG	4090	122	261	351	1030	936	834	556	36
ACCCATCGTTGCGGGTGGGCGGGTGGTCAGATGGCG	3842	124	216	315	927	915	824	521	36
AGGTCGCCGAGGTGGGTGGGCGGGGGGTACGGTCGA	4069	85	330	376	1043	798	820	617	36
CACGGAAGAAGTGGGCGGGCGGGTGGCCTGACACGG	4163	78	221	338	856	948	818	904	36
CATGCCTAATGTGGGAGGGTGGGTGGTTGAGATTGG	3690	98	223	235	848	800	814	672	36
ATTACCAGGGACCGAAGGCAAAACTATGATCGGTGT	1105	3	5	2	13	62	812	208	36
ACTTGACGGTGGGTGGGCGGGTGGAGAAAGTGACGA	4405	82	353	427	1307	941	809	486	36
TCAGCATGGTGGGCGGGTGGGTGGAATGTCGATCAG	3953	76	267	323	1115	859	809	504	36
CTGAGCCAACGTCGGTGGGGGGGTGGGTGGAGACGT	4514	113	228	436	1354	1056	802	525	36
AGTACAACTGGTGGGTGGGTGGGCGGTGTTGGACGA	3761	91	312	442	976	675	800	465	36
CACTCGTCGGGGTGGGGGGGAGGGTGACGTGACTGG	3511	104	147	87	582	597	798	1196	36
TGGCCGAGTGGGTGGGCGGGTGGTAGGCAGTGTGTC	3378	73	213	222	768	693	798	611	36
CAGCACAAGGGCGGGGGGGTGGGTGGCGCTGGGGTT	4193	84	154	181	784	843	797	1350	36
ATGTCCACATAGTGGGTGGGTGGGCGGCAGTGAGGA	3463	65	223	286	911	658	794	526	36
CGACTCGGGGTGGGGGGGTGGGTGTCGGTCGGGTCA	2837	63	83	68	499	521	789	814	36
TCGCTAGAAGGAGGGTGGGTGGGTGGTTCGTTCGAG	3415	90	220	320	768	736	776	505	36
CAGGCAGCAGGGGGTGGGCGGGTGGTTTCGGCTTGG	4020	120	291	203	686	740	770	1210	36
TCGCGACCTGTGGGTGGGTGGGGGGTTGGCTCCGAG	3587	96	257	255	783	794	761	641	36
ACACGGAGGTGGGGGGGTGGGGGGATAAGTGTGCGT	3777	86	210	254	897	811	758	761	36
CTCGATGCAGCGGGTGGGTGGGTGGAGCTAACTTTG	3926	99	225	254	971	954	754	669	36
TGGCGGGATGGTGGGCGGGAGGGTGGAATCGCTGGC	3391	100	168	225	699	734	752	713	36
TCGGTCGGGGCGGGGGGGTGGGTGGTGTCCGAGTGT	3267	81	115	135	773	595	751	817	36
AGGCGCACGTCGGTGGGCGGGTGGGGGGAGACAAGA	3814	69	274	472	1022	799	746	432	36
CGGGACGAATGTGGGTGGGTGGGGGGTATGTCCGGT	3452	95	266	267	777	650	742	655	36
TCGTGACGTACTGTGGGTGGGTGGGTGGTGTTACGG	3425	84	257	266	861	666	741	550	36
CGACGTAGGCATAAGGTGGGTGGGTGGGTGGTATTG	4412	151	474	546	1160	871	738	472	36
CGGGGAGATGCGGGTGGGTGGGTGGCTTCACCTGTG	3282	36	166	179	683	687	729	802	36
CTAGCGACTGTGGGTGGGTGGGTGGTCTCGCTCCGG	3693	120	309	363	902	718	728	553	36
TTGTGAACGGCGGGGGGGTGGGTGGAGTTCTCTTGC	3800	109	301	429	1083	736	727	415	36
ACGGGTTGCGGGTGGGTGGGTGGTATCCCCGTGTAT	3325	72	158	280	1006	690	723	396	36
TGACCGGGTGGAGGGCGGGTGGGTGGTACCCGTCAA	3502	79	260	311	908	830	721	393	36
ACTGTGAGCTGCGGGTGGGTGGGGGGTGTCGAACAT	3801	117	289	359	1052	846	717	421	36
CGCGAAGTAGGGAGGGGGGGTGGGTTTCGCGTTTGG	3361	81	106	114	824	589	716	931	36
CCGAGACGTATTGTGGGTGGGTGGGTGGTTGTAAGG	4194	123	485	464	1047	748	708	619	36
TCGACCCAAGGTGGGTGGGAGGGTGGTATTGGTTTG	3307	83	223	226	733	707	705	630	36
ACAGGCGAAGTGGGCGGGTGGGTGGTTAGCAGTGGG	3034	63	198	293	738	603	704	435	36
AACCCGGCGGAAGGGGGGGAGGGTGGGGCTGGGCTG	2457	41	66	61	422	474	698	695	36
CAGGGACGTAGTGTGGGTGGGTGGGTGGAATCAGTC	3594	93	215	386	1032	751	697	420	36
CACCGTCGAGGATTGCTCAGGTCTGCTGCCGACGAA	2762	45	67	23	154	277	693	1503	36
CACATGTGCGGGAGGGTGGGTGGAAGTGTGGCGTAA	2609	55	66	109	450	608	691	630	36
CTCGATCCGTTGTGGGGGGGCGGGTGGTTACGTGAT	3763	99	248	293	1071	811	690	551	36
CTCAACTAAGGTGGGTGGGTGGGTGGATAGGTTTGG	3422	90	284	442	858	629	684	435	36
CACGGCGGGTTGGGTGGGTGGGTAGTGGCGAGGGTC	3057	89	103	134	540	591	684	916	36
ACTTCACCATGGCGGGCGGGGGGGTGGAATGGTGTC	2897	103	143	183	689	652	680	447	36
CTTGACACGTTGGGGGTGGGTGGGTGGTTACGCTGT	3652	92	293	294	1076	801	673	423	36
AACATCGGGGGGGTGGGTGGGATATGTTGGCCCTGA	2217	52	93	86	602	411	658	315	36
CCGTGTCGAGGTGGGTGGGTGGGCGGTCGCTGTTGG	3246	92	208	178	632	705	649	782	36
ACTACAAGCGGGTGGGCGGGTGGCAGTTGTGAGATT	3690	77	192	315	1198	888	647	373	36
CTCGAACGGGTCGGGTGGGTGGGGTTTGCTCGTGGC	3146	93	105	124	518	516	645	1145	36
CCCACTTCGAGAGGGTGGGTGGGTGGCAGAGTGGGA	3214	101	188	254	764	740	643	524	36
CAGATCGGCGGGGGGGTGGGTTGGGTGTCCGGTCGC	2875	60	134	108	607	531	643	792	36
CGTTGTGGGTGAGGGTGGGCGGGTGGATACATTCGG	3177	95	227	389	804	590	636	436	36
CTAAACCAGGGAGGGTGGGCGGGTGGTTGCGTTTTG	2428	56	99	151	666	471	634	351	36
TGGGGACAGGAGGGAGGGTGGGTGGATGTTCACTCG	2966	83	153	296	772	622	627	413	36
AGGGGGGAGGGTGGGCGGGTGCGATGCGGAGTGATG	2342	36	94	83	518	508	622	481	36
AGCGCACGGTGGTGGGTGGGTGGGTGGCCCTTGTCG	3423	107	319	301	974	725	621	376	36
CAGGTCTTGGTGGGTGGGAGGGTGGATATGGTCTGG	2959	97	217	353	756	538	620	378	36
CCGTCATCGAGTGGGTGGGTGGGTGGTTTAGCAGGG	3317	97	314	310	862	644	618	472	36
TCGGGTCGATGTGGGTGGGTGGGCGGTCAGGACCTA	2820	60	239	280	793	538	618	292	36
CCATGATAGGGAGGGTGGGTTGGGCATGGGCTGCAA	2546	65	88	84	608	533	618	550	36
CTCCGGAATGGCGGGTGGGTGGGGGGAATGAACGGA	3762	91	319	500	895	847	612	498	36
CGGCTAGAACTGTGGGTGGGTGGGTGGTGTTCGTGG	3367	107	425	356	729	576	610	564	36
ATTCGGAGGTGGGGGCGGGCGGGTGGTTCTCGAAGG	2989	96	354	343	779	498	609	310	36
CGGCACCCGTGGGGGGGTGGGTGGAAGTGTCGGGGA	3329	94	242	323	801	638	595	636	36
CGTTGAACGGTGGGAGGGCGGGTGGAGTACAATGTG	3084	52	177	358	838	679	590	390	36
ACGAGGTCGGCGGGTGGGCGGGCGGAGACTGCGTGG	2797	62	219	282	662	566	588	418	36
CGGGCTGGGGGGGGAGGGTGGGCGGACCAGGCCATC	3251	78	162	225	736	732	587	731	36
CGCGCAAGGTGGGTGGGTGGGGGGATTATCGCGGAA	3095	59	186	239	687	750	582	592	36
TGTTGTCCAGTGGGTGGGTGGGTGGCGGACTTTGGC	3045	94	240	347	823	624	581	336	36
TCGACGCGATGGGGGCGGGTGGGTGGTATAGCGTTA	2775	69	191	229	721	590	579	396	36
CTACGAGTGGTGGGTGGGTGGGTGGTCGAGCAGGGT	3320	79	382	429	836	661	577	356	36
CATCCCAGGAGGGGGTGGGCGGGTGGTTGGGAATGG	3001	69	236	322	660	590	570	554	36
CATCGGGAGGGTGGGCGGGTGGATGGTAACTCTGGA	2048	22	58	51	417	401	569	530	36
ACACCAGAGTGGGAGGGTGGGTTGGGTTGGTTTGTG	1936	37	63	76	434	374	567	385	36
CAGTGCGATTCGCGGGTGGGTGGGTGGCAGTCGTAA	3199	81	253	326	950	725	566	298	36
ACGGATGTACGCATAGAGAGTGGGGGGGTGGGTGGA	2380	76	154	192	637	500	566	255	36
ACGGGCCAAGGGGGGAGGGTGGGTGGAATGGTTCGT	2537	65	142	199	527	583	560	461	36
AGGCCGGTGTGGGTCGGGTGGGTGGTTTCGGCATGC	2237	109	156	196	457	426	555	338	36
CCTCGCAGTGTGGGTGGGCGGGTGGTTCTCGTGGGG	2835	77	289	229	686	531	554	469	36
AATCCTTAGTGGGTGGGCGGGTGGATTTGGATGGTA	2826	71	220	390	824	542	554	225	36
TGGACACAATGAGGGTGGGCGGGTGGTCAGTGCCGG	2431	41	147	171	533	460	552	527	36
TGGCGTATAGTGGGCGGGTGGGTGGAATTGCCTATG	3045	82	301	405	921	526	551	259	36
ATTACCAGGGACCGAAGGCAACACTATGATCGGTGG	834	7	4	2	12	22	551	236	36
CATTTGGTGGGTGGGTGGGGGGAAAATGGGCTTGGT	3308	142	230	380	1056	648	548	304	36
CGCGGGGGGAGGGTGGGTGGAGCGGTCGACAGAGAA	3105	56	177	296	921	727	548	380	36
CGAGACCGGTGAGGGTGGGTGGGTGGAAGGTCGAGA	3296	89	306	494	797	654	544	412	36
CGGACCAGTGGTGGGTGGGGGGGTGGATTGGGTCAA	2809	53	220	237	663	611	539	486	36
TGACCCCGTGTGGGTGGGATGGGTGGTAGGGTCGGT	2475	87	196	225	594	506	539	328	36
CGGATGGGGGGGGGGTGGGCGGGTGGACCACGTAGG	3075	46	186	301	765	667	538	572	36
ACTGTCTCGGTGGGTGGGTGGGAGGAGATTGCAGTG	2732	85	202	345	716	586	536	262	36
AAGGACGCGGTGGGTGGGTGGGAGGAGCCGGGCGAG	2919	68	221	364	776	683	529	278	36
AGCTCAATGGTGGGCGGGCGGGTGGTTTGGGCTCAA	2489	53	163	251	628	514	529	351	36
TGGGGGCAGAGGCGGGTGGGGGGGTGGATGTGCTAC	2557	66	183	190	591	555	528	444	36
CAGATCAACTATGAGGGTGGGTGGGTGGTAGGTTGA	2817	81	179	301	796	595	523	342	36
CAGCTCGGGGTGGGTGGGAGGGTGAAGCTGGAGGTC	1967	25	61	75	523	359	523	401	36
CCGTCAGATAGCGGGTGGGTGGGTGGAAATCTTGGG	3335	100	281	403	879	659	522	491	36
CAGGTCGTGTGGGCGGGTGGGAGGGTGCGGCCTGAA	2016	33	67	84	479	394	518	441	36
AGCGGCAGGTAGTGGGCGGGTGGGTGGTCTTGGTCG	2592	87	214	276	665	513	515	322	36
TACGAACGAGAGGGTGGGTGGGCGGAAGGTCGGGTA	2577	58	192	294	705	529	515	284	36
ACCGGTATGGCGGGCGGGCGGGTGGAAACCGGTGTC	2531	62	124	208	612	579	514	432	36
CCGGGTTCGGGGGGTGGGCGGGGGGAGATCCCGTGA	2871	59	172	210	646	668	511	605	36
CAGTTCATGTGTGGGTGGGTGGGTGGTGTTACTGTG	2385	76	162	190	600	457	509	391	36
TCGGGGATCGCGGGTGGGTGGGTGGTATTGTCTGAG	2594	80	218	299	705	469	508	315	36
ACACAATGTGGTGGGTGGGCGGGTGGTACATGGGGT	2508	51	205	272	641	486	506	347	36
TCCGGGCAGGCGGGTGGGTGGGTGGTGTCGCGGAGA	2254	64	137	207	485	468	503	390	36
TGGTAAACACGTGCGGGTGGGTGGGTGGTCAGTGTA	2620	81	234	233	762	525	496	289	36
CCGACCTAAGGGTGGGGGGGTGGGCTGTCGGGCGAT	2250	56	95	112	590	409	496	492	36
CGGTTGGTGGGGGGTGGGTGGGTGGAGCCAACGTTC	3037	83	282	420	858	615	493	286	36
TCCGGAAAGGCGGGTGGGTGGGTGGTACTAAGGAGG	2660	42	227	321	673	597	493	307	36
CGGTGGATGGTGGGAGGGCGGGTGGAATCCTAAGGA	3065	79	273	448	866	630	491	278	36
CCGGAAATTGGTGGGAGGGTGGGCGGAAATTATGGA	2723	54	176	366	801	570	490	266	36
CGGCAAGCGGTGGGTGGGCGGGCGGTGTTTGCCGAT	2598	78	173	232	613	543	486	473	36
AACGAAGAGGTGGGGGGGTGGGTGGTACATCGTTGT	2531	70	189	326	701	528	485	232	36
CTACATCAGAGGAGGGTGGGTGGGTGGATCTGTAGG	2648	66	195	301	727	574	484	301	36
CGAGTCCGGTGGGAGGGTGGGGGGAGGGGTCGTGAT	2695	66	191	262	728	610	483	355	36
CGATCGCGGGGGGTGGGTGGGAGGAGCGGCGGCTGT	3204	87	273	411	856	737	481	359	36
CGAGACCTGTGGGCGGGTGGGTGGTGGTCTCTTTTG	2766	85	213	316	830	549	479	294	36
TCGTGAGGACTGTGGGGGGGTGGGTGGTATCCGAAA	2819	83	283	351	834	552	478	238	36
CTCGTTGGCGGGGGGGTTGGGTGGATACGAGGTGAC	2226	68	116	159	536	453	477	417	36
TGCCGGGTGTGGGTGGGTGGGTGGTTTCCCTGACAG	2276	69	215	208	606	406	474	298	36
AATCTGGCGGTGGGTGGGCGGGTGGTGCCCTTTTGC	2304	59	181	183	600	514	473	294	36
ATGCCGACCGGGTGGGAGGGGGGGTGTTCGGCTAGG	1942	49	119	102	500	356	468	348	36
ACCGTCGATATTGTGGGCGGGCGGGTGGATTATCGA	2736	89	223	302	770	525	463	364	36
CGAGTCGCGGGTGGGTGGGTGGTCTTCGAGGCTTAC	2217	55	118	153	677	464	461	289	36
TCAGGGTAGGGGGGTGGGTGGGAGGATACGTCTGGA	2109	49	115	180	534	419	461	351	36
CCGGGGTTGGGTGGGCGGGTCGGGTGTGACGTCTGT	1817	58	62	91	455	344	460	347	36
CGAACACGGGGGGGGTGGGTGGGTGGATCGTGGGGA	2645	57	200	258	609	516	459	546	36
CTGGGTAAACGGTGGGAGGGGGGGTGGAGTTGGTGG	2475	74	242	285	684	468	458	264	36
ACGGGCCGAAGTGGGTGGGAGGGTGGACGGGCCTTT	2288	60	149	203	634	555	453	234	36
TCATCGATGGTGGGGGGGTGGGCGGAGTCGTGTGGT	2263	93	172	221	585	420	452	320	36
TTCCCGTGGTGGGAGGGTGGGTGGAACTGGAACTTG	2152	63	131	234	673	441	450	160	36
TGCCCGGAAGGTGGGTGGGCGGTGTGGAAGCCGGGT	2188	61	122	219	511	486	447	342	36
ACCGCATAGGGGGGAGGGTGGGCGGATATGCGGTTA	2115	61	70	184	523	439	443	395	36
CCAACCAGGTGGGTGGGGGGGCGGATGGTTGGATCG	2277	61	90	168	499	478	442	539	36
ATCCCGGGGTGGGAGGGCGGGTGGACGGGATGTTTG	2109	54	89	137	582	470	441	336	36
CAGGATAGCGGGTGGGAGGGTGGGTGGACGCCGTGA	1945	36	45	127	390	380	441	526	36
CTCGGTGGGGGGTGGGGGGGCGGGTACGTCCGTTGG	2186	32	93	75	373	398	437	778	36
CACGACGTGTGGGGTGGGTGGGTGGTTGTTCGTGGG	2183	51	172	121	406	380	436	617	36
ACGGCATTGATGCGGGTGGGTGGGTGGTCGGTCGTG	2004	54	175	153	482	382	435	323	36
GGACAGCAGAGTGGGTGGGTGGTGTGGTTGCCAGTC	1919	70	138	199	497	389	435	191	36
TCGCGAAGGGTGGGGACTGCTCGGGATTGCGGATGT	975	1	0	1	87	87	430	369	36
CCATCCGTTTGAGGGTGGGTGGGTGGTATGAATGGG	2206	78	154	237	590	426	427	294	36
ATTGCGGCATGGTGGGTGGGTGGGTGGATTGACGCC	2811	74	320	495	821	489	425	187	36
CAACTCGTGGGTGGGTGGGTGGTCGTTGGTCTGTTA	1712	47	56	96	446	398	425	244	36
TCGCCGCGAATGTCGGATTGTGGGTGGGTGGGTTCG	2742	149	215	275	835	528	423	317	36
ATGCCCAATCAGCGGGTGGGTGGGGGGAGTTTGTGG	2183	52	170	178	512	483	423	365	36
TCAAACCGGGGGGCGGGTGGGTGGAGGTCAATCTGG	2341	56	101	195	603	554	422	410	36
CAGGACCTGTTGCGGGGGGGTGGGTGGTTGGTATGG	1951	63	132	155	427	362	417	395	36
ATGTGGGCGGGCGGGAGGGTTTGGTGTGCGTGGATG	1686	49	90	79	437	357	417	257	36
CGGCCTAGTGGGGTGGGAGGGTGGGTGGTCACAGGG	2193	59	127	180	557	417	416	437	36
AGTCGTACGTGGTGGGTGGGGGGGTGGTGCGAAGAC	2173	51	230	264	592	433	416	187	36
TGGGACCTGGTGGGTGGGCGGGTGGAAGTTTGTCGC	2200	45	179	239	661	443	412	221	36
TCACCACTGAGGGGAGGGCGGGTGGGTTGTGGTCGA	1468	24	65	52	265	253	412	397	36
TGGCGGTGGGGGGGTGGGCGGAGCCAGTGTTTGTTC	1999	76	82	100	552	491	411	287	36
TGGGACCGGGTGGGGGGGTGGGTGGACGAGCGCAGT	2363	35	262	380	630	433	409	214	36
CGTCGGGCGGGGGGGTGGGAGGCGGTGCGGGGAGGC	1545	29	43	42	236	312	409	474	36
CGAATCAGTGGGTGGGCGGGAGGAGATTCCTCTGGG	2021	47	86	143	516	423	408	398	36
AATGACCATGTGGGTGGGTGGGGGGAAGTCGACTTG	2186	51	201	219	673	453	407	182	36
AGGCCAAAGGTGGGTGGGTGGGTGGTTACTGTCTTG	1924	58	153	184	471	404	406	248	36
TCGCTAAGGGTGGGGACTGCTCGGGATTGCGGATGC	782	2	7	2	58	85	403	225	36
CCAAATCGTCGTGGGTGGGGGGGTGGTCTCGATGGG	2107	79	165	238	457	445	402	321	36
ACTCCGGGGGGCGGGTGGGCGGAGGATGTGACCGTT	2020	33	99	139	570	452	402	325	36
CGCAATCGATAGTGGGTGGGTGGGTGGTTCGGATTA	2126	58	174	278	567	394	401	254	36
CGCAGGATGGATCTAGTGGGTGGGTGGGTGGATGGT	2648	95	318	359	709	508	400	259	36
TTGGACATCGTGGGTGGGTGGGTGGCTGTCTCTCAA	2314	70	185	241	739	479	399	201	36
CTGTGTCTAGTAAGTGGGTGGGCGGGTGGAGCTAGA	2574	83	195	346	841	515	397	197	36
TGGCCTGGGTTGTGGGCGGGAGGGTGGTGACCGGGC	1857	55	137	199	405	310	396	355	36
TTGCACACCTAGTGGGAGGGTGGGCGGAAGGTGGGT	2053	58	135	218	578	442	395	227	36
CCGGTGGTGGTGGGTGGGCGGGCGGAACCCAGATGG	1832	33	48	74	375	396	394	512	36
AGGGACGGGGGGGGTGGGTGGGTGGTACCGTCCGAA	2109	41	186	229	515	421	393	324	36
TGATCGTCACTGTGGGCGGGTGGGTGGTCTTGAGGT	1945	63	175	206	519	391	392	199	36
ACAACCGGGGTGGGAGGGAGGGCAGGTTTGTGTATC	1435	34	33	43	347	309	392	277	36
CCGCGGGAAGTGGGTGGGAGGGTGGTAATCCGTGGT	1994	57	135	154	464	505	388	291	36
ACCTAAACTGCGGGCGGGTGGGTGGTCATATGGGTG	1867	50	131	147	453	399	387	300	36
ACCCAGAGATGTGGGTGGGTGGGTGGTCCAATGGGT	2083	71	196	229	514	443	383	247	36
ACGAATCAGGTGGGGGGGTGGGTGGTTGATTTCTGC	1948	40	153	192	534	412	383	234	36
CGCAGTCCCAGTGGGTGGGTGGGTGGTAAGGACGAT	1873	35	159	136	528	423	382	210	36
AACCGGGGGGAGGGTGGGCGGAGGTTGTCCAGTTAT	1654	52	67	83	502	405	380	165	36
GCCAACGATGTGGGAGGGTGGGTGGTTCAGTTGGTC	1688	55	104	138	437	339	378	237	36
ACGTCCCTGGGGTGGGGGGGCGGGTTCGTCGGACTG	1568	32	74	61	391	316	378	316	36
ACGAGCTCGGGTAGGGTGGGTGGGTTCTGTCGTGGT	1592	57	105	71	424	299	377	259	36
ACGCGAAGGGTGGGGACTGCTCGGGATTGCGGATGC	618	1	4	2	50	67	372	122	36
CTCAAACACGGCGGGAGGGTGGGGGGAGTGTTAGGC	1548	35	46	74	276	337	371	409	36
CACATAAACGGCGGGTGGGTGGGGGGAGTTCCATTG	2343	54	168	196	603	525	370	427	36
CTCGATCGAGTGGGTGGGTGGGTGGCGATTCGTTTG	1870	53	144	186	470	396	370	251	36
ACATTGACCGGCGGGTGGGCGGGGGGAGGTCGGGAA	1980	50	109	184	573	450	368	246	36
CATCGTCAAGTGGGAGGGTGGGCGGTAGGGGATGGA	1685	42	88	93	356	413	368	325	36
CAGGTGACGCGGGTGGGCGGGTGGAGCACCTATTGG	1971	37	150	169	464	439	363	349	36
AGCTGTCATGTGGGCGGGTGGGTGGAGGTCAGTGTG	1753	56	183	224	445	276	363	206	36
CGAGAAAGGTGGGAGGGTGGGCGGTATACTCGGGTT	2032	55	117	212	605	465	362	216	36
AATGACAACGTATGTGGGTGGGTGGGCGGCCGTTGA	1950	52	157	231	583	369	362	196	36
CAGGCTTCAGTGGGTGGGTGGGAGGAGATGTCCATG	1877	40	143	215	516	420	359	184	36
TCAGGGCGGGGGGTGGGTGGGAGGGTGCCCTCAAGG	1672	21	114	100	475	340	358	264	36
AGGTCCGTGTGGGTGGGTGGGTGGTTGATGCCTGCT	1999	59	182	208	656	379	356	159	36
CACATTGGGGGGAGGGGGGGTGGAAAGGTGGGTGTA	1724	35	79	81	407	357	355	410	36
AGGCTCGGCGGGTGGGTGGGGGGAGAGTTTGGTGGT	1907	45	133	190	548	407	352	232	36
ACCGTAAAGAGGTGGGGGGGCGGGTGGTTTTACGGA	1830	34	140	207	420	366	352	311	36
CGACGAGAGGGGGGGGGGTGGGTGGATTTTAGTCGA	2536	62	313	296	659	501	350	355	36
TTCGACACTGGCGGGTGGGCGGGTGGTGAGTGTGGC	1625	51	158	116	361	323	350	266	36
ACCTGGTGAGTGGGGGGGTGGGTGGTAACGGGGTGT	1751	57	133	209	465	379	349	159	36
GCACGTAGCGGAGGGCGGGTGGGTGGTGGTCGTGAG	1650	36	184	189	426	317	349	149	36
TAGACCGGAGGGGGGGTGGGTGGTGGTCTCGTATGG	1604	42	71	91	414	359	349	278	36
CAAGCGGGTTAGTGGGTGGGTGGGTGGCCCCGATCG	1991	68	173	211	514	448	348	229	36
AGTCCGAGGCGGTGGGCGGGTGGGTGGTGACCGGGC	1523	44	119	155	310	292	348	255	36
TCTGGGAGGGCGGCGGGAGGGTGGGTGGAGGCATCC	2030	54	135	256	631	436	347	171	36
TCGTTGTAGGTGGGTGGGAGGGTGGATACTCCGTGG	1607	51	134	182	432	250	347	211	36
TCGGGCCGGGGGGTGGGGGGGCGGAGGGCCGTACCA	1929	57	127	181	463	439	346	316	36
TTGGGTACGATGTGGGTGGGCGGGTGGTTAAGTGCC	1842	70	173	237	540	335	343	144	36
AGCCCATAGGTGGGGGGGTGGGTGGTGTGGGCGTTA	1724	51	147	209	420	331	341	225	36
CTCGGGACCTGCGGGCGGGTGGGTGGTTGTCTTGAG	1832	69	202	209	437	348	340	227	36
TCGTCGACCGGTGGGCGGGTGGGTTGGTGGTCATGG	1451	36	134	92	291	261	340	297	36
GGCACGAGGAGGGTGGGTGGGGGGGTCGGAGCCGGA	1461	27	103	97	424	266	339	205	36
AAGTCGCAGGGGGGTGGGTGGGCGGTGCGGCAATTG	1823	44	169	220	486	374	338	192	36
TCCGATCCCGGGAGGGAGGGTGGGTATGATCGCGTG	1462	63	49	68	348	286	338	310	36
AGATCAATGGAGGGTGGGCGGGTGGTTTTGGTCCGA	1602	41	93	160	452	296	337	223	36
CTCGGCGTGTGGGCGGGCGGGTGGCGGCTCGAGGGT	1600	40	126	141	380	346	337	230	36
ACCTGATGTGGTGGGGCGGGTGGGTGGAACATTGTG	1582	42	131	126	376	368	335	204	36
ACGTCCACTCGGGTGGGTGGGTTGGGTTTGGCGTGA	1261	56	65	51	317	211	335	226	36
CTCCGTGACAATAAGTGGGTGGGTGGGTGGTGTTGT	2076	73	150	207	631	454	334	227	36
CTACTAAGCTGGTGGGGGGGCGGGCGGATGCTTAGG	1866	45	131	264	503	374	334	215	36
ACGACATAGAACATAGCGGGTGGGTGGGAGGATGGA	1831	51	156	209	520	394	332	169	36
TCGGACCGGTGGGGGAGGGCGGGCGGTTAGGTTCGA	1570	37	98	102	304	296	332	401	36
CGTCAAATGGAGGGGGGGTGGGTGGAATAGGACCGG	1839	47	166	231	470	365	330	230	36
CGTCAGAGGAGGGGGGGTGGGTGGTGATTGACATGG	1721	62	169	144	397	334	330	285	36
CGACGGGGGGGAGGGTGGGTGGGCGAGTCGGGGTGA	1571	26	49	59	267	282	329	559	36
CGGACACATGGGTTGGGCGGGGGGGTGTGTTCGCGT	1501	45	73	59	266	247	329	482	36
AGTCAGACTTGGTGGGTGGGTGGGTGGATGTCAGGA	1901	57	246	273	505	341	328	151	36
TCGGGGACCAAGCGGGTGGGTGGGTGGTATCGGTCC	1551	34	106	135	446	313	326	191	36
CCCGTCCAGGTGGGTGGGTGGGTGGTGGTCGGCTGT	1628	38	112	109	309	353	324	383	36
TCACCGTACTGGGGGTGGGTGGGTGGCGGACGTTGA	1996	57	221	214	469	382	323	330	36
CATACGTACTAGTGGGTGGGTGGGCGGTCTCGGATG	1945	65	172	180	500	442	322	264	36
TTGGCCGGTGGGTGGGAGGGTGGTGGTCCATGTCTT	1586	66	121	142	501	299	322	135	36
AGCATCCCGAGTGGGTGGGTGGGGGGTAGGGTTCAA	1617	49	151	179	452	322	321	143	36
TCGGTGTGGGAGGGTGGGGGGGTGGTACTTCCGTTG	1550	42	109	119	418	309	320	233	36
CGGCGAGCCTTGTGGGTGGGTGGGAGGAATGGCTGC	1771	49	107	170	453	412	319	261	36
TCAGGCTGGAGGGTGGGTGGGAGGAGGCCGTGGTTA	1348	30	73	121	365	295	317	147	36
TCGCGAAGGGTGGGGACTGCTCGGGATTTCGGATGC	602	1	3	3	53	57	317	168	36
AGCACAGTCGGGGGGTGGGCGGGTGGAGACCAGTGG	1856	45	231	273	417	376	316	198	36
CGATCCGTGTGGGTGGGTGGGCGGATTGATCGGACT	1650	36	95	155	493	360	316	195	36
ACGGGGCAGTCAGTGGGGGGGTGGGTGGTTTCTGAC	2012	59	180	150	498	434	314	377	36
CAAAACACGTGGGTGGGCGGGTGGAAAATGGTTTGG	1666	33	99	139	444	438	314	199	36
CGGGTTGGCCCAGTGGGTGGGTGGGTGGAAGGCCTA	2137	73	187	293	635	425	313	211	36
CTCGCGGTGTACGGTGGGTGGGTGGGCGGAGTACAA	1962	49	138	224	623	439	313	176	36
CGACTTGATGTGGGTGGGCGGGTGGACCTGTTCGGC	1387	36	54	54	286	266	311	380	36
CACCAAGGACAGTGGGGGGGAGGGTGGCGTCCGGAG	1691	48	80	121	443	426	308	265	36
TCTCGACATGGAGGGAGGGTGGGTGGATTGAGTGAG	1447	34	85	113	378	328	307	202	36
AACGCCTCGGGGGTGGGTGGGTGGATACTTGCGCTG	1322	41	112	94	322	269	306	178	36
TTCGAATCAGTGGGCGGGTGGGTGGTAATACGTATG	1727	62	225	212	496	299	305	128	36
CGTACGTTGAGGGTGGGCGGGTGGTAGTAGGGGTTA	1842	60	114	204	547	447	304	166	36
TTGGCCAGGTGGGAGGGTGGGTGGTATGGTCCGTTT	1522	51	165	169	436	258	304	139	36
ATCGGACCCGGGGGTGGGTGGGTGGTTGCTCTGATA	1315	28	127	125	326	257	304	148	36
AACGATCAAGAGAGGGTGGGTGGGCGGTTTGAGTGG	1364	30	85	130	335	262	302	220	36
ATCAACATGGTGGGTGGGTGGGTGGAAGAGTTTCTG	1737	44	222	240	488	336	301	106	36
ACCGGCTGAAGGTGGGTGGGGGGGTGGATTGGCCGG	2172	69	399	389	479	306	300	230	36
CCGTTCGCAGTTCTGGTGGGTGGGTGGGTGGAAGAA	1884	57	150	233	617	349	300	178	36
CTGGGCCGCGGGTTGGGTGGGTGGGATTGCTCAGGC	1430	32	75	94	413	259	300	257	36
CAACATGGGGGGGTGGGTCGGGGGTTGGCCGTGCGT	1320	37	56	47	229	253	299	399	36
ATTACCAGGGACCGAAGGCAAAACAATGATCGGTGG	371	1	1	0	11	17	299	42	36
CGCTCAATTGTGGGTGGGGGGGTGGTGATGAGCCGG	1685	50	227	273	405	270	297	163	36
CACCACCACTCCCCACCTGCCGCTGTCCCGTCTTGC	1824	63	91	48	190	320	296	816	36
AGCGGACGATGTGGGTGGGCGGGATGGAAAGTCAGA	1753	39	174	176	525	372	296	171	36
GACCTGAAAGTGGGTGGGTGGGTGGAATTCTGGCTG	1696	47	202	183	492	305	296	171	36
TAGCGGGGGGAGTGGGAGGGTGGGTGGTCCCCGGAA	1368	30	64	137	354	322	296	165	36
CGCAAAAGGGGGAGGGTGGGTGGGTGGAGCGGCGAC	1671	22	80	80	388	341	295	465	36
TCGCGTCAGGGTTGGGTGGGAGGGTTTTGCGATGTG	1200	40	47	39	265	247	295	267	36
CGCATGTGTGGGTGGGCGGGCGGTTTATGCGGGAAT	1740	62	121	169	541	372	294	181	36
CAACGTGTGGGAGGGTGGGTGGTTAGATGCTATTGG	1489	44	142	94	339	322	294	254	36
TCGCGAAGGGTTGGGACTGCTCGGGATTGCGGATGC	594	4	3	4	51	61	294	177	36
TTGTTCAGTAGTGGGCGGGCGGGTGGAACTGTGCAA	1642	49	167	263	448	282	292	141	36
ATCGAGACGGTGGGTGGGCGGGGGGAATGTTCGAGG	1362	32	123	123	295	268	292	229	36
TCTGAGCCTGTGGGTGGGCGGGTGGTGTCTCAGTGT	1527	40	132	166	471	292	291	135	36
TGACGGACCTGTGGGTGGGTGGGTGGATTTTGCCGG	1441	39	134	131	400	250	291	196	36
AACCGCAAAGTGGGCGGGTGGGTGGTTGCGTTTGTT	1338	30	87	121	313	297	291	199	36
TCGGCGAGAGGCGGGTGGGTGGGTGGTTCGATGAAG	1575	29	140	185	397	354	290	180	36
CAAAGTCAGGTGGGTGGGCGGGTGGATTGACAATGG	1607	34	146	210	365	356	289	207	36
TCGATCTCTGTGGGCGGGTGGGTGGAAGTATTCGTG	1475	48	154	161	400	296	289	127	36
GGCTGGTGGGAGGGAGGGTGGAGGCCGTTGTGCAAT	1464	38	93	129	515	287	288	114	36
CTTCGGAAGGTGGGGGGGTGGGTGGTTACCGAAGTC	1785	56	215	257	494	336	287	140	36
CTGGGCGGATGATGTGGGCGGGTGGGTGGTATCCGT	1659	38	97	157	529	356	287	195	36
CACGGAGAGTGTGGGTGGGCGGGTGGTCTACTGCGG	1410	38	158	82	243	251	287	351	36
TGGCCGGTAAAGCGGGGGGGTGGGTGGAATGACGGG	1525	48	238	162	288	275	285	229	36
TCAGACCATGTGGGTGGGTGGGTGGCCTTTCTTCTG	1581	48	117	147	488	312	284	185	36
AGGACGCACTGGTGGGTGGGTGGGCGGTTTTGCGAC	1429	39	136	142	372	269	284	187	36
CATAGTGCAGGTGGGCGGGCGGGTGGTATTGTACGG	1238	34	92	100	291	203	283	235	36
CGCCGAGTGTGGGTGGGTGGGCGGTTTGGCTGGCGT	1524	58	137	170	372	297	282	208	36
TCCCAACGGTGGGTGGGTGGGTGGTGTTTTGGGATA	1470	31	126	165	376	275	282	215	36
TATCGTCCCGTGGGGGGGTGGGTGGACGACGAGTTG	1434	61	139	157	401	298	282	96	36
ACCTTAACTGGCGGGTGGGCGGGTGGTAGTTGGGAC	1464	27	109	170	336	321	281	220	36
TCTCCGGAACATTGTGGGTGGGTGGGTGGTTGTTGC	1544	48	126	159	497	278	280	156	36
TCGGGGCGGGGGTGGGTGGGAGGGTCTGCCCTTCGG	1297	42	65	46	233	243	280	388	36
TCGCGAAGGGTGGGGACTGCTCGGGATTGCGGATTC	550	0	7	3	59	51	280	150	36
GACGGGTCAGAGTGGGCGGGTGGGTGGTTGCTCGGA	1669	52	178	197	411	324	279	228	36
TGGGTCCGAGATGTGGGTGGGTGGGTGGTTCTGGTC	1326	44	115	156	354	226	279	152	36
ACAATCACTGTGGGAGGGCGGGCGGTTGTTGGTTGT	1307	40	94	112	346	276	278	161	36
ACGGTCCGGGTGGGATTCGGGTGGGTGTGAACGCTG	969	31	34	32	212	168	277	215	36
ATGTGGGCAGGTGGGTGGGTGGGTGGTGTCTACGTA	1684	48	189	220	440	337	275	175	36
AGTTGGGTCCAGAGTGGGCGGGTGGGTGGTAGTGGA	1501	44	147	235	448	253	273	101	36
AGCCAATCGGTGGGGGGGTGGGTGGAGATTGGGACA	1493	35	122	215	353	302	273	193	36
CGGTCCGGGGGGGGGTGGGTGGGTGGTTTCGGACGA	1597	35	118	140	415	285	272	332	36
CGCCAATGGGTGGGGGGGAGGGTGGTAATTGGGGGA	1147	28	47	65	295	195	271	246	36
ACGACGTCGGGTGGGTGGGGGGGTTGTCGCTGATTG	897	16	29	38	233	182	271	128	36
TCGCGAAGGGTGGGGACTGCTCTGGATTGCGGATGC	572	0	5	2	50	57	271	187	36
ACATATGTCAGTGGGTGGGTGGGCGGCGGCCATGTG	1517	59	125	189	435	297	269	143	36
CGCCAGAGGGGTGGGTGGGAGGGTCATGCTGCGGTC	1150	26	39	31	197	201	269	387	36
CCTCGGGTGTGGTGTAACCGCGGTGGATTCCGTGTG	991	42	42	20	128	168	267	324	36
ACGACGGCGGCGGGGGGGCGGGCGGAGCGAAGTGGA	1515	39	120	91	286	344	265	370	36
CTCTGAGAAGTGGGCGGGCGGGTGGTACCAGTTGGG	1361	43	117	107	292	270	265	267	36
CTTGTCAGACCGTTGTGGGTGGGTGGGGGGTGCGGT	1431	69	104	129	402	292	264	171	36
AGCACAGGGCGGGGGGGTGGGGTTGTGTGCGCGTTA	1111	26	39	35	256	199	264	292	36
CCTACAATGGGGGGTGGGTGGGTGGAAGCTGTAGGT	1531	35	129	189	426	337	263	152	36
CTTGAATGCATGTGGGTGGGTGGGAGGCGCGTTCGG	1474	42	132	162	430	292	262	154	36
CACGTCCCTGCGATTGGCTCCCGGTCTGGGGGGGGA	1425	38	43	21	150	201	262	710	36
AGTACAACGGGGGGTGGGCGGGTGGAGGTTCTGGAC	1370	18	120	134	364	292	262	180	36
CGCGACCTGTGGGTGGGTGGGTGGATTCAATCGAGG	1250	38	98	141	329	243	262	139	36
AGCAAAATGGTGGGCGGGTGGGTGGAAATGCGTGTT	1790	40	177	236	619	339	259	120	36
TGTTGCCAACGGGGGGCGGGTGGGTGGAAGTGACGA	1529	44	177	192	335	299	259	223	36
TAGGTGGGAGGGTGGGTGGATAGTTTCGTGGGTGTG	1400	51	109	136	448	249	259	148	36
TGTCGTACATTGCGGGCGGGTGGGTGGTCATAACGA	1336	43	94	124	413	263	259	140	36
TGCACACTCATGTGGGTGGGTGGGGGGTTTTGTGGG	1300	49	130	114	281	247	259	220	36
AGTCGACGTGGGGGCGGGCGGGTGGTAGTCTGACAT	1356	34	97	161	409	278	258	119	36
ACGTGCGAGGTGGGGGGGCGGGTGGATACGTACGTA	1381	29	121	122	385	312	257	155	36
CAGGTCAGTGGGGGGTGGGTGGGTGGAACTGAGGTC	1341	19	86	143	327	292	257	217	36
TCGCGAAGGGTGGGGACTGCTCGGTATTGCGGATGC	553	2	3	1	36	59	257	195	36
AGCTCACAAGTTGTGGGTGGGAGGGTGGTTTTGTGG	1157	42	77	112	327	201	256	142	36
TACGATCGGGGGGAGGGTGGGTGGAGGTCGGGTGAT	1116	20	53	105	303	236	253	146	36
AGGGCACGGTGGGCGGGCGGGTGGAGTATGTCCGTA	1366	30	136	158	350	273	252	167	36
CGCACGAAAAAGGGTGGGAGGGAGGGTTCCGTTCGG	1279	39	58	64	276	244	252	346	36
TTCGGGTGGGAGGGTGGGTGGCGCTGTTGTATGTGC	1060	34	53	40	332	190	251	160	36
CGCAGATGGTGGGCGGGTGGGGGGAGTCGGCGGAAT	1496	31	88	168	431	335	249	194	36
CAGAACGTAGGGTGGGTGGGTGGTTGGTTCTGTTGG	1155	24	70	67	287	221	248	238	36
ACGGATCGCTTGTGGGTGGGTGGGTGGTTATAAGTG	1233	32	125	105	373	218	247	133	36
AAGCTCCGAGGTGGGTGGGCGGGAGGATTGGACGTG	1129	31	87	130	313	225	247	96	36
CGAGACAGTGGGGGGGAGGGTGGGAGGTCTCGACTG	1018	25	35	52	247	224	247	188	36
CGCTGGACTGGGGTGGGGGGGAGGGTGTCCACGTGA	893	21	31	44	179	206	247	165	36
CCGATCGTTGTGGGGGGGTGGGTGGTTTATTCGGGG	1444	43	136	162	379	286	246	192	36
TCGAACCAGTGGGTGGGAGGGTGGAAAGGCTTCGAT	1195	24	79	128	333	262	246	123	36
TTCTGCCAATGGCGGGTGGGTGGGCGGAATGGCGAT	1174	33	92	164	354	185	245	101	36
TCACGTGAGAAGGGTGGGGGGGAGGGACACGTGGAC	811	7	23	18	211	171	244	137	36
TCGCGAAGGTTGGGGACTGCTCGGGATTGCGGATGC	454	2	2	2	46	43	244	115	36
CGATTAAGGTGGGCGGGCGGGTGGATAATCGGATTC	1664	46	129	264	524	346	243	112	36
CGACAAATGAGGGGGTGGGTGGGTGGCTATTTGGAT	1292	40	118	135	297	291	243	168	36
CGTCTTACATGGGGGGAGGGTGGGTGGAATGGGTGA	1146	46	67	140	264	235	242	152	36
CTCTGGACTGGTGGGTGGGTGGGCGGTTGTGAAGGG	1494	31	253	223	353	261	241	132	36
AGTCGGCGGGTGGGTGGGAGGAGACTGAGTAAATGA	1476	25	93	142	505	377	241	93	36
CACTATGCTGGTTGTCGGCGGGTGGGTGGGAGGAGA	1674	50	93	141	577	369	240	204	36
TAAGACCGAGCGGGTGGGTGGGTGGAAAGGTTTCGA	1385	31	127	191	443	251	240	102	36
CAACTCAGGTGGGTGGGAGGGTGGTTGACGTTGATA	1042	24	46	72	266	252	240	142	36
CACGTGATCGGGGGGGCGGGTGGGTCCGTGGCTGGC	966	14	28	35	162	160	240	327	36
TCCAATTGCGGCGGGCGGGTGGGGGGAGCAACGGAA	1430	27	134	168	455	301	239	106	36
AGCCCGTTCGTGGGTGGGTGGGAGGTTATTTGGGGT	1284	44	117	177	362	226	239	119	36
TCGTCCAGGGGTTGGCTCCGGGCCTGGCGGGGGGTG	1073	54	39	17	139	175	239	410	36
CCACCCCGCCACCACGTTCCCGCCTTCCCGCTGCTC	1437	41	63	32	144	265	238	654	36
CTAGCATTCGAGGGTGGGTGGGTGGTTAGGCTAGGT	1422	46	136	214	398	240	238	150	36
AACGTCTCGGGGGGTGGGTGGGTGGTTCGTTGCCTT	1147	28	105	104	343	220	238	109	36
TCGCGAATGGTGGGGACTGCTCGGGATTGCGGATGC	448	1	0	2	28	41	238	138	36
TGACGGAATGGTGGGTGGGCGGGTGGATTTCCGGTG	1389	21	130	204	360	265	237	172	36
AAATCGGGCCAGTGGGTGGGCGGGGGGCGGCTCGAG	1400	38	159	227	403	250	234	89	36
CTCACGACCTGGGGGTGGGTGGGTGGTGATTCGTGA	1137	29	54	50	211	267	234	292	36
CGCGACGCAGAGGGGGGGTGGGCGGGGCGAGCGGGA	875	11	45	50	185	165	234	185	36
CTCGAAGTGAACGGTGGGGGGGAGGGTGGAGTTCAC	1443	45	81	148	499	300	233	137	36
CCACATAAAGGCGGGTGGGTGGGGGGATAATGTGGT	1294	33	82	79	288	298	233	281	36
CACTGAACTGGTGGGCGGGTGGGAGGATGGACGTGT	1192	14	81	83	251	275	233	255	36
AATGCAGCCGGCGGGTGGGGGGGTGGAGGATGTGAG	1529	39	154	236	400	304	232	164	36
CAGGGCAAAGGTGTGGGCGGGTGGGTGGTTTGATCC	1223	24	94	140	315	261	232	157	36
ATACGACTCGAGGGTGGGTGGGCGGTGGTCACATTG	1178	17	80	103	335	274	232	137	36
TCGCGAAGGGTGGGGACTTCTCGGGATTGCGGATGC	490	1	5	0	33	71	232	148	36
TCAACGTTCGGGGGCGGGTGGGTGGTATACGATGAA	1249	26	116	151	338	257	231	130	36
CGCGCGACTGTGGGTGGGTGGGTGGTTGCTCGTCGG	1251	36	204	150	262	192	230	177	36
ATTGGCCATTCGGTGGGAGGGGGGGTGGAGAGTTGC	1224	43	100	135	382	241	230	93	36
CAGGCAGTACTGGGAGGGAGGGTGGGTGGACAGTAC	1223	36	47	106	384	309	230	111	36
CTGATCGACGTTGTGGGCGGGCGGGTGGCTAGTCGA	1151	31	49	57	285	247	230	252	36
CGCAACTCGGGTGGGTGGGGGGGTTTATGGCGGCGA	1267	34	57	65	363	232	229	287	36
CCAGCAGTGAAGTGGGCGGGTGGGGGGTAAACTGCT	1213	45	58	106	333	311	229	131	36
GACTCCGGTGGGTGGGTGGGGGGTGGAGCCGTCTTG	1346	47	149	173	419	238	228	92	36
TGGCAATTGTGGGTGGGCGGGCGGTTTTGTGCCTTG	1187	35	69	136	329	240	228	150	36
CAGATCACGTAGCGGGGGGGTGGGTGGTAGTGTCAT	1079	27	105	91	245	248	228	135	36
AAGGGTACGGTGGGTGGGCGGGTGGTGTTCCTGGGA	1350	30	158	194	368	225	227	148	36
AATACCATCAGTGGGTGGGTGGGTGGCGATGGTTAA	1347	41	120	204	369	278	227	108	36
CGGTCAGATGAGGGGGGGCGGGTGGGTACTGCCTGG	949	32	47	45	234	177	226	188	36
TCGGGGGGGGGTGGGCGGGACCGATGCTCTAGGCAT	889	17	26	37	289	168	226	126	36
CGACGGGGGGGGGTGGGTGGGTCTGCGTCGGAGTCA	1138	25	39	27	277	230	225	315	36
CCTTGGAAGAAGTGGGCGGGAGGGTGGTTTACATGG	1092	32	99	110	285	184	225	157	36
TGGTCCAAAGGTGGGTGGGTGGGTGGTGGTTGTGAT	1136	19	74	109	351	215	224	144	36
TGGTCAGTAGGGGGGGGGGTGGGTGGATACTGAGTG	1618	54	255	281	442	247	222	117	36
CGATTAAACCTGGTGGGAGGGTGGGTGGCGGTTTGG	1270	55	123	199	351	207	222	113	36
CGACCCTGGTGGGTGGGTGGGGGGAGGGATAGTTGG	1202	42	116	141	303	230	222	148	36
TTGGCCAACGATGGGGGTGGGTGGGTGGTAGGTGGG	1391	39	189	203	380	226	221	133	36
GACCGTCAGTTCGAGGGTGGGTGGGCGGTTACAGGT	1301	35	111	156	409	242	221	127	36
CGCACGTGTGGTGGGTGGGTGGGTGGTTACTGTGGC	1058	27	60	60	211	177	221	302	36
CCAAATCGGGTGGGCGGGTTGGGTTGCATTTCGGGT	753	28	17	16	162	147	220	163	36
TGACAAAAAGGTGGGAGGGGGGGTGGTGTTTTGTCG	1253	50	109	163	335	239	219	138	36
CAATCTGCCGGGGTGGGAGGGAGGGTGTTGGCATGG	829	29	35	28	194	187	219	137	36
CAAGACAGAGGGGGGTGGGCGGGCGGTTTGAGTTGG	1185	35	70	68	247	225	218	322	36
TGACTGCGGGGGGGTGGGTGGGTGGTGCCATGGCTG	1060	23	61	77	251	213	218	217	36
TGGTTACCATGGTGGGTGGGCGGGCGGATAGTTGAC	982	24	83	127	311	146	218	73	36
TCGCGAAGGGTGGTGACTGCTCGGGATTGCGGATGC	450	1	2	3	27	55	218	144	36
ACCATAACGGTGGGTGGGTGGGTGGAGTTAGACGTG	1195	13	105	154	319	235	217	152	36
TCGCGAAGGGTGGGTACTGCTCGGGATTGCGGATGC	440	3	1	1	42	49	217	127	36
CCGGGGTCGGTGGGTGGGTGGGTGGAGGCCCAGCAT	1302	22	115	198	361	278	215	113	36
AGTGCAATCCTGTGGGTGGGTGGGCGGTGCGATTGC	1202	36	156	170	360	194	215	71	36
CTTGAAGCGGTGGGCGGGCGGGTGGAGTCTCAACGT	1093	24	67	79	301	286	213	123	36
CGTCGATTGGTGGGGGGGTGGGTGGTATCGTCGTGG	1216	26	163	172	286	222	212	135	36
CACAGTCATGGGTGGGGGGGTGGGTTGACGTGCTGG	1035	19	67	63	253	201	212	220	36
TCGCGAAGGGTGGGGACTGCTCGGGATTGCTGATGC	422	1	3	0	30	40	212	136	36
TCGCGAAGGGTGGGGACTGCTCGTGATTGCGGATGC	439	0	8	0	35	46	211	139	36
ACGGCGGTCGGAGGGTGGGTGGGTGGAGTCGCCATA	1242	36	120	146	343	277	210	110	36
TCACTCGTAGGGGGTGGGTGGGTGGTGAGAGTTTAG	1216	33	101	183	379	211	210	99	36
AAGACGGCAATGGTGGGCGGGCGGGTGGAAGGCTGT	1337	39	169	144	375	262	209	139	36
TCCGTGAGGGTTTGGCACCGGGCCTGGCGATTTCAA	610	25	25	18	90	95	209	148	36
CAATCGTACGTGTGGGTGGGTGGGGGGTTTGGATGG	1157	36	140	84	269	193	208	227	36
AGTACGACCCGTGGGTGGGTGGGTGGCCAGACGTTA	1086	24	112	104	329	235	208	74	36
TTCAGTACGGCGGGTGGGGGGGTGGAGTATTGGGTG	1230	41	118	164	337	237	207	126	36
ATCGGCGGTGGGAGGGTGGGTTGGAGTGAGATGCGC	875	27	45	84	200	180	207	132	36
TGACATGTCGAGGGTGGGCGGGTGGCTTCATGACAA	849	23	38	63	212	171	207	135	36
TCGCGAAGGGCGGGGACTGCTCGGGATTGCGGATGC	382	4	0	1	18	35	207	117	36
ACTGTCCCGGTGGGTGGGGGGGCGGAGGGATGGCTT	1259	31	118	187	351	235	205	132	36
TTCCGACGTTGTGGGCGGGTGGGTGGTAAGTTGGTA	992	36	86	142	264	186	204	74	36
AGCCATCGTGCGGGCGGGTGGGGGGTGGCTGGCTGT	886	26	67	65	212	195	204	117	36
TCTCGAAGGGTGGGGACTGCTCGGGATTGCGGATGC	363	2	4	0	32	47	204	74	36
CCTTCTGCCCCAAGGTTTGCTCAGGTCTGCTGCCCA	917	43	26	23	109	138	203	375	36
CAACACAAAATGAGTGGGTGGGTGGGCGGAATTTGG	1034	33	82	71	269	229	202	148	36
AGCCGCATGGGGTGGGTGGGGGGGTCGGATGCCGGA	996	28	45	45	220	161	202	295	36
CACAACTGTGTGGGAGGGGGGGTGGCGAGTTGGGGA	947	24	34	48	194	194	202	251	36
CACAATGGGGGAGGGTGGGCGGGTGGACCCAAGGTT	785	6	41	73	182	181	202	100	36
CCCGATCGGTGGGTGGGTGGGGGGAGACAAGTGGTG	939	11	56	68	175	205	201	223	36
CGGAATACGGTGGGAGGGGGGGCGGAGTATTCGTGA	930	28	35	76	241	207	201	142	36
ACGCGTCCCTGGGGGTGGGTGGGTGGTTGGATGAGG	1281	32	189	182	303	223	200	152	36
GACGGAATGGCGGGTGGGTGGGTGGATTTCTTCCGA	1163	23	122	145	363	191	200	119	36
CACGTTGGTGTTGTGGGTGGGTGGGTGGTTCCAATG	1090	38	93	89	280	234	200	156	36
AGACTCGTGGGTGGGTGGGTGGTCTTTTCTGCTTTG	1067	29	93	106	318	225	200	96	36
CGAGCAACGAGGGCGGGCGGGTGGATAATGGGATGG	1034	11	92	65	210	235	199	222	36
CGTTCAATCGGGAGGGCGGGTGGGTGTGATCGGCGA	982	23	28	61	274	182	199	215	36
TTGGCAAGTGTGTGGGTGGGCGGGTGGAATTGCCGA	956	17	70	106	255	193	199	116	36
CAACGGGATGGGTTCGGGCGGGTGGGTGACGTCTGG	752	25	22	31	97	142	199	236	36
ATTACCGGGGACCGAAGGCAAAACTATGATCGGTGG	281	1	1	0	4	24	199	52	36
TCGGGTCAAGTGGGTGGGCGGGTGGATGTTCCGGGG	1075	25	121	127	252	189	198	163	36
AAGTCCAAGGGTGGGAGGGAGGGTGGTTTGGCTGGC	768	22	31	32	183	139	198	163	36
AGCCGAAGTGGGTGGGCGGGTGGATAGGCTGCGGGT	727	8	19	50	166	141	197	146	36
TCGCAAAGGGTGGGGACTGCTCGGGATTGCGGATGC	334	0	2	1	13	27	197	94	36
CTTGCTGTCGGTGGGTGGGTGGGTGGTTGTCAGTGA	967	38	115	94	247	165	196	112	36
CGGCATATGGGTTGGGCGGGTGGGATTGCCGGTCTG	794	33	49	46	191	143	196	136	36
ACAACGTTTGGTGGGCGGGTGGGCGGATAATGTATG	1223	27	110	134	382	273	194	103	36
TCGCGAAGGGTGGGGACTGCTCGGGATTGCAGATGC	395	0	2	5	23	26	193	146	36
GAGCACAGTTGGAGGGAGGGTGGGTGGATGCTGTGC	1087	48	99	122	316	203	192	107	36
CGAATCGACGGTGGGCGGGTGGGCGGTGTTTGAGGA	1120	25	87	67	271	216	191	263	36
CAGGACCTTGCGGGAGGGTGGGTGGTTGGGCCTTAT	1109	37	102	160	314	220	191	85	36
TCCGTCGGGGGGTGGGCGGGTGGAAACGGAGTTATG	1060	21	115	145	285	199	191	104	36
CTGCACGTCGGAGGGTGGGTGGGTGGTTAGTAAGGG	1046	35	106	94	251	208	190	162	36
TACGATCCGTGGTGGGGGGGCGGGCGGACGGATGGA	924	22	85	81	191	162	189	194	36
AATCATCGTGTGGGTGGGTGGGAGGTCTTCTGATTG	834	37	67	84	238	165	189	54	36
CGGGTGGGAGGGTGGGTTTGGCTTTGCGTCGGGTGT	757	28	15	30	178	155	189	162	36
CCAGTTCACAGTGGGTGGGTGGGCGGAGGAAACGGG	1381	30	157	200	350	289	188	167	36
CTAGAGGTAGAGGGTGGGTGGGTGGATGCTCGTCGG	1056	32	97	128	293	185	188	133	36
ATTACCAGGGACCGAAGGCAAAACTATTATCGGTGG	237	0	0	0	7	15	188	27	36
TACAGGTGGGCGGTGGGCGGGTGGGTGGAAGGCCCC	1242	26	119	133	427	270	187	80	36
GGCCGAAGTGGGTGGGCGGGTGGATAGGCTGCGGGT	971	19	112	114	276	181	187	82	36
ACATGCCCAGTGGGAGGGAGGGTGGAGGGTTTGTTA	867	19	39	72	247	193	186	111	36
ATTACCAGGGACCGAAGGCAAAACTATGATCTGTGG	286	1	3	1	3	23	186	69	36
AAACGACAGGTGGGCGGGCGGGTGGATGTTCCGTTA	832	21	27	62	222	186	185	129	36
TAGTTGACAGGTGGGAGGGTGGGTGGATGCTCACTG	791	16	54	74	227	157	185	78	36
CGATCTCGTGTGGGCGGGTGGGAGGTTCTAGATTGG	1171	36	124	124	298	260	184	145	36
ATCCGACAGGTGTGGGAGGGTGGGTGGACAGTCGTG	713	18	48	39	131	156	184	137	36
CGCGAAGACAGTGGGTGGGTGGGAGGAGGCTTGATG	1124	28	55	102	343	278	183	135	36
CTGATCCGTGTGGGTGGGTGGGCGGTGCCGGAAGGG	984	21	95	111	237	207	183	130	36
TGGTACGGTCCGTGGGCGGGTGGGTGGTATACGTTC	910	38	72	104	277	147	183	89	36
CTGTCAGTGGGGGGGCGGGGGGGTGGTAACGATTGG	853	17	70	78	207	155	183	143	36
TGACGAGGCGGGAGGGTGGGCGGGTTGGTCCGAGGT	649	15	21	17	144	151	183	118	36
AAGCTCAGGTGGGTGGGAGGGTGGATGGTTTTATTG	964	29	69	113	312	192	182	67	36
CAATGGGAGAGTGGGTGGGTGGGGGGACTCCGTTGG	949	29	82	93	220	203	182	140	36
CGCGGTCTCAATGGAGGGGGGGTGGGTGGTATTGGA	1278	56	124	157	353	258	181	149	36
CGATGGACCGAGGGGGGTGGGTGGGCGGTAAGGGCC	1088	20	92	128	308	254	181	105	36
TCGGTAGTCGGTGGGTGGGCTGGGTGGAGATTCGAA	1048	23	102	125	298	220	181	99	36
TGGTGTCGGGTGGGAGGGCGGGCGGACGACATGGGC	810	18	45	64	179	135	181	188	36
TCGAGACCTCGGTGGGGGGGTGGGTGGTGAGTTCGG	983	28	98	95	257	175	180	150	36
TCGCCGATGTGGGTGGGTGGGCGGAAATGGCGTCAA	903	27	37	60	220	206	180	173	36
CGCCGTAGGTTCCTGAGGGTGGGTGGGTGGTGTGAA	1120	42	73	129	315	245	179	137	36
ACGACAGCAAAGTGGGTGGGGGGGTGGATCGGTCGT	877	19	70	76	184	179	179	170	36
TGGCGGGGGGGAGGGTGGGTGGGTGGACTGCCGCTT	948	19	66	120	275	177	178	113	36
CCATACAACAGTGGGTGGGTGGGCGGTAACTTTGGG	878	14	85	62	171	188	178	180	36
CTGACAAAAGGGGTGGGTGGGAGGGTTTGTTCCGTG	662	14	25	24	197	126	178	98	36
TTTGATCACAGTGGGCGGGTGGGAGGCGTGAGTGAG	1053	33	96	127	323	204	177	93	36
ATCGGGTTGGTGGGTGGGCGGGTGGTTGGCCGAGAT	903	29	105	117	236	170	177	69	36
ACCTTCAAGAGTGGGTGGGAGGGTGGCTTGGATGTA	799	24	57	88	186	159	177	108	36
CGTTAACAGGCGGGTGGGTGGGTGGATGTTCCTATG	1124	20	98	114	363	240	176	113	36
GGTCGAACAGGGGGGTGGGCGGGTGGATGGACTCAC	1071	29	143	147	321	176	176	79	36
CATCCACCACCCTGCCCCCACCTCGCCGTGTCCGTC	1053	28	51	32	101	204	176	461	36
CCGGCGAAGGGTGGGGGGGAGGGTATTGTCCGAGGG	925	21	56	37	221	209	176	205	36
CTTGACCGTGGGTGGGTGGGTGGTAATGATCCTTGG	875	22	90	58	244	187	175	99	36
CGACGTGAAGGTGTGGGTGGGCGGGTGGTTTCGATG	855	13	50	63	207	178	175	169	36
TGGTCCGGGTGGGTGGGGGGGTGGCGACCTTCGAAG	682	15	33	29	194	148	175	88	36
TCGCCGATGAATGGAGGGTGGGTGGGTGGATGAATC	1022	23	92	117	313	203	174	100	36
TCAGTGCGGTGGGCGGGTGGGTGGAGCATGAGAGGA	879	10	48	90	248	201	174	108	36
ACGCGAATCAGGCGTGGGCGGGTGGGTGGTACTGAT	854	8	57	95	299	150	174	71	36
ATCCAGATAGGAGGGTGGGTGGGTGGAATCTTTGTG	939	32	102	134	274	168	173	56	36
CGAACACGGGGGGCGGGAGGGTGGTGTGTTTGGCAT	840	23	38	57	141	201	173	207	36
TCACACCGGGTGGGCGGGTGGGCAGGGTGTGCGGTC	799	19	33	33	184	159	173	198	36
TCGCGAAGGGTGGGGACTACTCGGGATTGCGGATGC	365	0	0	1	20	38	173	133	36
AATTGGAACTGGTGGGCGGGCGGGTGGAAGTCTGTG	1171	27	138	162	367	216	172	89	36
CGATGTCGAATGGTGGGTGGGCGGGTGGATTCGAAT	1056	43	119	130	336	179	172	77	36
CGGCGAGGAAGGTGGGTGGGTGGGTGGATGTATCGG	1033	27	152	123	216	156	172	187	36
TGAGCCTGGGGGGTGGGTGGGTGGATGGTGATTGAG	970	13	128	117	289	159	172	92	36
ACAATGGTTAAGGTGGGAGGGTGGGTGGATTAACGA	951	22	68	117	332	198	172	42	36
ACCCGGTGGGAGGGTGGGTGGGTCGGATGCGAAGTG	772	14	39	27	211	174	172	135	36
ACTCGAGAAGGGTGGGTGGGATGGGTCAGCGCTGTG	654	12	35	30	144	136	172	125	36
TGGTGACATGGCGGGTGGGTGGGTGGACTTACCGAG	960	23	102	80	253	200	171	131	36
TCCGGTGGCGACAGTGGGTGGGTGGGAGGAGTTGCC	923	28	36	78	290	206	171	114	36
TGGGTCGACGAGCGGGTGGGTGGGTGGCAGTCGGGG	1242	42	177	215	305	226	170	107	36
CACATAACAGCGGGTGGGTGGGGTGGAGTTATTGGC	987	19	56	62	176	212	170	292	36
TTATCGAACGGTGGGTGGGTGGGAGGAGTGGCTTGG	797	19	108	106	209	130	170	55	36
CGTTCGTATGGGGGGGTGGGTGGGTGAACGGCGTAC	762	27	37	65	248	145	170	70	36
ACCGAGGAAGCGGGTGGGGGGGTGGTCCGTGTGTGG	741	12	47	43	125	154	170	190	36
TCGCGAAGGGTGGGGACTGCTCGGGATTGCGGATGA	400	2	2	2	49	46	170	129	36
ACTGAACTATGGGGGGCGGGTGGGTGGATTAGGGTG	1068	20	163	181	259	193	169	83	36
ACGAATGTGTGGGTGGGCGGGAGGTAATTCGTATTG	996	26	98	130	296	199	169	78	36
TGACGGAACTCGAGGGTGGGTGGGTGGTATTTGCGA	914	20	62	70	252	177	169	164	36
TCGGCCGCCGTGTGGGTGGGGGGGAGGATCAGTGGC	819	26	88	46	186	170	169	134	36
CTTCTGAGGCGGCGGGAGGGTGGGTGGAGCCACAGA	910	22	78	109	270	192	168	71	36
TCGCTTCGGTGGGTGGGAGGGTGGAGAAGTGCTCGA	778	16	36	77	207	146	168	128	36
TTGAGGGTGGGAGGGAGGGTGCTATGTCGTGGGGTC	682	20	46	27	186	136	168	99	36
TAGGCCCGGGTGGGGGGGTGGGTGGACGGGATCGGT	989	18	98	163	283	179	167	81	36
CAAAGCCATCGTGGGCGGGCGGGTGGTTCGGCGTGG	810	23	94	93	213	154	167	66	36
CGTCTGAAAATTGTGGGTGGGTGGGTGGTTACTCGG	1089	35	209	155	291	172	166	61	36
TGGGCGAGTTGGCGGGTTGGGTGGGTGGATATGCGC	816	24	64	80	218	159	166	105	36
TCGCGAAGTGTGGGGACTGCTCGGGATTGCGGATGC	347	0	0	0	24	38	166	119	36
CCGCCACGGGATTGGCTGTGGGCCTGGCAAGCGGAC	834	23	23	13	125	174	165	311	36
CACCCCGAACCCGCCAACCCGCCCCATGCCGTCCGA	1105	23	31	10	88	129	164	660	36
TCGAGATTGGTGGGTGGGGGGGTGGTAAGTTCGTTG	1062	36	177	158	253	197	164	77	36
TGACTACGGTGGGTGGGCGGGGGGAGTACGAGTCAA	853	21	72	77	219	211	164	89	36
CCGAGTACTGGGGGTGGGTGGGTGGTAATACGAGGA	970	25	91	128	240	203	163	120	36
TTCGGACAGTGGGTGGGCGGGTGGAAGGTTCCGTAA	847	32	86	90	247	165	163	64	36
TGCCAAATGGGGGGTGGGTGGGCGGTTTTTGGTGAG	782	25	64	81	195	161	163	93	36
CACGAGGGTGGGCTGGGTGGGTTTTCGTGGCGGTAA	546	5	9	12	114	98	163	145	36
CCTGGCGGTGGGAGGGTGGGTGGAGCAAGAAAATGG	1127	24	88	163	393	224	162	73	36
CCGTGTAGGCCAGGTGGGTGGGTGGGTGGATTAGGC	974	30	57	132	264	206	162	123	36
TGGCCTAAGTGGGTGGGTGGGTGGTAATAAGGCCAA	959	17	70	132	294	192	162	92	36
AGTACCGAAGGGGGGTGGGTGGGTGGATTCGTGTCT	885	29	108	141	233	149	162	63	36
CATACCATCGCGGGTGGGTGGGAGGTTTGGTATTGA	773	18	36	41	198	142	162	176	36
ACCAACGCGGGTGGGAGGGAGGGTGTCTGTCTGGTT	523	6	18	11	112	106	162	108	36
ATTACCAGGGACCTAAGGCAAAACTATGATCGGTGG	222	0	3	2	8	10	162	37	36
CAATGACTTGGCGGGTGGGCGGGTGGATAGGAAAGG	1088	23	128	205	303	174	161	94	36
TTCGAACTGGTGGGTGGGCGGGTGGTGAGAGATGGC	874	9	106	114	250	154	161	80	36
CTGAACGGGAGCGGGTGGGTGGGTGGTACGTCAGAG	673	17	44	73	176	133	161	69	36
ATTACCATGGACCGAAGGCAAAACTATGATCGGTGG	220	1	2	1	5	14	161	36	36
TCAAGTCGTGTGGGTGGGTGGGAGGTTGGGTTGTGG	716	23	75	100	161	132	160	65	36
CCTTGAAGCTAGTGGGTGGGTGGGCGGTGCTTCCAG	1104	31	147	122	295	228	159	122	36
AGTCCGAGTTGTGGGCGGGTGGGTGGTCTCGACGGG	845	28	93	105	243	126	159	91	36
TGATCATGTTGTGGGTGGGTGGGTGGTCTCATGAGC	721	24	69	116	193	110	159	50	36
AATACCAGGGACCGAAGGCAAAACTATGATCGGTGG	217	2	3	0	7	15	159	31	36
ATTACCAGGGACCGAAGTCAAAACTATGATCGGTGG	213	1	0	0	6	12	159	35	36
TGGTTGAAGTGAGGGTGGGCGGGTGGTATTCTGGAC	1031	37	115	104	322	202	158	93	36
TGGTCGCATGGTGGGTGGGTGGGTGGTTGTGTCTAC	985	31	124	114	271	178	158	109	36
ATGCGCAGGGACCTCGAGGGTGGGTGGGTGGCTGGC	839	34	109	120	232	130	158	56	36
ACGCCATGTTGAGGGTGGGTGGGTGGATATGGGTTG	798	29	65	87	223	158	158	78	36
CAAGGTATGGTGCGGGTGGGAGGGTGGTATGGCTGG	645	24	31	51	148	129	158	104	36
GACATCATGTGTGGGTGGGTGGGTGGCCTGGTGTGG	924	22	125	131	214	186	157	89	36
ATTGGAACCGGTGGGTCGGGTGGGTGGAGGTGTGGG	719	12	99	76	190	105	157	80	36
AGTCGAAGGGGGGGTGGGTGGGTGGTCGTCGGCGTG	644	14	51	55	152	100	157	115	36
TCGCGAAGGGTGGGGACAGCTCGGGATTGCGGATGC	265	2	0	3	17	23	157	63	36
CGGCAATTAGGGGGGTGGGTGGGGGGATAATCGAGT	1235	43	144	174	377	243	156	98	36
TCCGACGGTGGGTGGGCGGGCGGATGTCGGGGAACT	1021	25	107	135	308	227	156	63	36
CACGGGGGGGTGGGGGGGGCCTTTGATTCAGGCTGG	936	32	37	32	258	188	156	233	36
CAGTCCGAGGTGGGTGGGTGGGTGGAAGGAATGGTT	908	13	71	118	247	194	156	109	36
ACATTGAACAGGTGGGTGGGTGGGTGGAAGTGAAGT	854	15	74	115	246	191	156	57	36
ACCATCGATGCGGGCGGGTGGGTGGAAGATGTATGT	832	19	67	103	246	172	156	69	36
AAGCGGGTGGTGGGAGGGTGGGTGGTGATAGCGAGA	775	12	67	76	232	167	156	65	36
CGGGGCGCTGGTGGGGGGGTGGGTGGTGTGACCTGG	1222	27	239	168	249	225	155	159	36
CCGCAGTATCGGGGGTGGGTGGGTGGATAGACAAGG	963	16	124	116	244	203	155	105	36
CACGAGTAGGCGGGGGGGCGGGTGGAACGTGGCGGA	769	11	10	26	98	178	155	291	36
TCGCGAAGGGTGGGGGCTGCTCGGGATTGCGGATGC	266	0	0	1	17	19	155	74	36
CGGTGCGGGTGGGGGGGTGGAAGGCTATGCGATGCT	1052	39	97	100	277	254	154	131	36
TCTATCGTATGTGGGTGGGCGGGTGGTGCGACAGTG	866	25	102	131	220	167	154	67	36
TGGGACGATGAGGGTGGGTGGGTGGTGATGTACCAA	762	14	40	78	208	170	154	98	36
TGGCATGGAGGAGGGTGGGTGGGTGGTGGCCATGTC	752	26	74	70	185	146	154	97	36
ACACACTGGGTGGGTGGGGGGGTTGGACAGTTCGGG	711	21	80	54	135	106	154	161	36
TCACGAAGGGTGGGGACTGCTCGGGATTGCGGATGC	340	1	2	2	32	34	154	115	36
ATTACCAGGGACCGAATGCAAAACTATGATCGGTGG	208	1	0	0	6	13	154	34	36
TCGGGTCAACAAAGGGGGTGGGTGGGTGGATTTTGG	977	39	123	107	251	196	153	108	36
CATTGCTGGGCGGGCGGGGGGGACAATGGCGCCGAA	874	22	51	34	207	219	153	188	36
CCTACCAAAGCGGGGGGGTGGGTGGAACGGGAGGGT	859	19	71	90	206	190	153	130	36
AGCCAGTGAGTGGGCGGGTGGGTGGTACGGCGGTTT	732	16	61	81	205	148	153	68	36
AACGGGTCGCGGGTGGGTGGGTGGTAATCCTTTGGT	796	11	86	77	231	167	152	72	36
CATTGTAGTGGTGGGAGGGTGGGTGGTCGTAATGGT	748	28	43	89	206	154	152	76	36
ACAATGAACGGTGGGTGGGTGGGCGGTGTCCTTGGG	683	15	54	52	170	127	152	113	36
TCGCGAAGGGTGGGGACTGTTCGGGATTGCGGATGC	360	2	5	2	23	42	152	134	36
CGGGAGCTCAGGGGGCGGGTGGGTGGCGAGATCGTT	1169	29	143	209	308	229	151	100	36
ACAGGGGTTGGTGGGTGGGTGGGTGGCGTCCCGGGA	1041	37	147	145	253	179	151	129	36
CGCATGGTCGATGGTGGGTGGGTGGGTGGATTCGTT	997	38	127	173	266	156	151	86	36
GGCCCTGTGGTGGGTGGGTGGGTGGTTGGCAGGTAC	901	30	108	116	262	148	151	86	36
AGATGGCCTAGTGGGAGGGTGGGTGGTGTGTCTTTG	871	32	103	95	240	171	151	79	36
CATGATGTTCTGGGGGTGGGTGGGTGGTCAATCTGG	820	25	72	97	219	175	151	81	36
AACGCCGCCGGTGGGTGGGAGGGTGGTGGCAAAGTA	736	20	54	65	204	177	151	65	36
ATTCGGGGGGAGGGTGGGCGGAGAATGGTGATACGA	735	21	44	80	219	151	151	69	36
CAGACCCGGGTGGGTGGGCGGGACGGTCTGTGTTGC	659	21	25	36	170	123	151	133	36
CCATGCGACACGGGTGGGTGGGGGGGCGTCGCGTGC	633	14	30	30	144	127	151	137	36
CTAGGCAGTGGGGGTGGGTGGGCGGAAAGCCAATGG	995	27	109	115	274	214	150	106	36
CCCGCCACCGACTCGCCCCTCTGCCCCTCTCCCTGC	923	30	59	18	83	146	150	437	36
AGCACTGGTGTGGGTGGGCGGGTGGTATCGTGCGGA	711	15	61	55	175	130	150	125	36
CGTGAACAGGTGGGAGGGTGGGTGGTGTTCGACATA	709	11	53	72	198	147	150	78	36
AGCGGAATGGTGGGTGGGGGGGTGGAATGCCGTTAG	970	26	138	158	264	151	149	84	36
TCCCCTGATGTGGGTGGGCGGGCGGAAAAGGGGTTG	915	34	83	174	223	175	149	77	36
CCGTCGAGAGGGGGTGGGTGGGCGGCGTCGGCGGAT	781	11	53	40	158	178	148	193	36
TCCCGGTGCGGGTGGGTGGGTGGTATTTTGGGAAGG	913	26	92	107	274	173	147	94	36
ACTGGGTTTGTGGGTGGGCGGGTGGCTTCCTTGTGG	825	26	83	94	280	128	147	67	36
AGCGATCTGTGGGTGGGCGGGTGGTAGGACTCGGTG	731	19	90	103	166	148	147	58	36
CACGGGTGGGTGGGTCTTCGGGTGACGTTCGTCTGG	705	20	24	24	170	118	147	202	36
CATGGGGGTGGGTGGGCGGGAATGGCTACTGCGACA	654	14	18	34	150	153	147	138	36
TGGGTCGGGCGGGTGGGTGCACCGCAATTTGGGGTG	638	17	20	21	159	141	147	133	36
CAAATGACAGTGGGGGGGTGGGCGGAGTATATCTGG	990	27	83	103	279	243	146	109	36
TCAATATCGGGGGGGTGGGTGGGTGGACGGGTTGTG	972	23	143	169	271	149	146	71	36
GGATGGGCGTAGAGGGAGGGTGGGTGGTGAGGCCGT	885	14	89	136	272	164	146	64	36
ATTGGCACGGTGGGCGGGTTGGGTGGAGATGTCATG	797	35	58	90	240	158	146	70	36
CTGCCCCGGGGTGGGTGGGTTGGGTTCGTTGCTGGC	746	15	34	29	157	129	146	236	36
CTGGTCAAAACTGTGGGAGGGTGGGTGGTTATTGGA	720	23	73	45	181	148	146	104	36
CGAGCTCATGAGGGTGGGGGGGTGGAAGAGATCAGA	704	15	74	83	210	114	146	62	36
CCTGTTGCCGGGTGGGTGGGATGGGACTGCGACGGC	666	18	29	23	138	150	146	162	36
ATTACCAGGTACCGAAGGCAAAACTATGATCGGTGG	200	1	2	2	8	6	146	35	36
CAGATCTCTGTGGGGGGGTGGGTGGCGAGATCGCTA	1336	47	152	213	414	265	145	100	36
CTGTCATTGTGGGTGGGCGGGCGGTTGATGTTTCGG	855	26	91	80	260	168	145	85	36
TCGAAAACTGTGGGAGGGTGGGTGGATAGACGAGGA	839	15	88	106	235	173	145	77	36
TGCGGCCCTGGGGGTGGGTGGGCGGATGGATGCAGA	771	25	86	106	168	152	145	89	36
TCTACCGGCGGGTGGGTGGGTGGAGGGAGGAGTCGG	756	17	72	96	217	141	145	68	36
TGGCCCGGTGCGGGGGGGTGGGTGGTCGGAGCCTAG	679	28	68	75	154	128	145	81	36
TCGTGGGGGGGCGGGTGGGCAGAGCTAAGTGAGGTG	582	16	32	14	166	124	145	85	36
CTCGTCGGGTGGGTTGGGCGGGTTTGGTGTTGTGTG	540	13	12	20	111	99	145	140	36
GCCAAGTAGGTGGGCGGGGGGGTGGATACTTGGTGG	808	21	106	132	224	113	144	68	36
ACCTTTCAATGTGGGTGGGGGGGTGGTCTGTAAGTG	673	21	68	69	201	107	143	64	36
CCTCGTCGTGGGTGGGGGGGAGGTATCGAGGACTTG	855	24	102	68	244	189	142	86	36
TGAGTCTGTCGTGGGTGGGTGGGTGGTTATCCTCAG	823	24	109	90	246	158	142	54	36
TGCCGGGGGGGGTGGGAGGGTGGGTTGGTCGCCCTG	817	13	77	60	150	155	142	220	36
ATGACGGTGTGGGGGGGCGGGTGGAGAGTCGTAATG	761	32	79	90	216	144	142	58	36
TCGCGAAGGGGGGGGACTGCTCGGGATTGCGGATGC	277	1	0	0	30	13	142	91	36
TCGCGAAGGGTGTGGACTGCTCGGGATTGCGGATGC	264	0	1	0	26	18	142	77	36
AATGGCTCGAGGCGGGTGGGTGGGTGGTTGAGCCGA	743	18	64	93	201	157	141	69	36
CTCTGGGTGGGATGGGTGGGTGGGTCCAGAGCGTGT	647	21	49	36	192	126	141	82	36
CTTGACCAATTGTGGGAGGGTGGGTGGACGGTCTTG	640	26	50	43	183	121	141	76	36
CTCGCATCTGTGGGGGGGTGGGTGGTGATCTTGAGG	634	17	51	55	152	124	141	94	36
CGGGGACCATGTGGGTGGGTGGGCGGTATTGTTCGG	848	30	91	89	197	156	140	145	36
ACTAGCTGGCGGGTGGGCGGGTGGAAAGCGTCGTGG	649	23	44	60	151	147	140	84	36
ACACGTGTCGGAGGGGGGGCGGGTGGAGTTCGTGTC	576	19	26	40	96	136	140	119	36
CTAGTGACTGGAGGGTGGGGGGGTGGATGTTCTAGG	764	19	76	92	196	161	139	81	36
CGGTACCAAGTAGGGGGTGGGCGGGCGGTCTTGTTA	903	37	70	100	238	201	138	119	36
TAGACTACGGGAGGGTGGGGGGGTGGTGTGATCTTG	818	30	97	87	268	131	138	67	36
AACTCTCGAGGGTGGGTGGGTGGTTATAGTTGCAAT	794	27	47	102	268	171	138	41	36
TTGTCGGAGGTGGGTGGGTGGGTGGATCCTACTGGT	771	17	57	116	224	145	138	74	36
AGCAACATGGAGGGGGGGCGGGTGGTTGTTCGTTGT	704	31	53	69	170	146	138	97	36
CTGAGGTAGGTGGGCGGGTGGGTGGAGACTCATGAG	864	20	67	100	251	208	137	81	36
CTACAGAAGGTGGGTGGGTGGGCGGAGTCTGGGCGG	792	13	93	101	205	137	137	106	36
TGGACGAGAGAGTGGGCGGGTGGGTGGAACCGAGGA	625	9	49	56	135	142	137	97	36
ATTCGAACCGGCGGGTGGGTGGGGGGAGGTTTTCTG	765	27	89	110	218	124	136	61	36
TGACGTTCGGGGGGTGGGCGGGCGGAGAATCGTGTA	702	9	44	94	191	168	136	60	36
CGGTGACAGGTGTGGGTGGGCGGGTGGCCTGATCAT	639	13	51	62	173	146	136	58	36
TTGACCTAATAGTGGGTGGGTGGGTGGATAGGCCGA	822	25	92	133	218	147	135	72	36
CATGAGGTGGTGGGTGGGCGGGTGGAAGTTCTATGG	809	13	72	109	214	162	135	104	36
TCCCCACGTGGGCGGGTGGGTGGTTGGGGTACTGGT	680	20	55	87	191	121	135	71	36
CAGGCCGAATATGTGGGTGGGTGGGTGGTTCCGGAC	570	14	26	31	129	110	135	125	36
CGAGGTTCATGTGGGTGGGTGGGCGGTTACCCCGGC	715	32	55	60	231	107	134	96	36
CGCGCGGTGGTGGGTGGGTGGGGGGACCGCTGTTGG	900	39	155	110	201	155	133	107	36
CTCAGTTCGCGGGTGGGTGGGTGGAAATATAGTGGG	860	19	75	105	258	160	133	110	36
ATGTCACGTTAGGGGGGTGGGTGGGTGGTGTCGTGA	742	15	89	109	173	145	133	78	36
CGAATCTCGTGGGAGGGTGGGTGGTCAGATTCGAGG	716	21	72	79	199	131	133	81	36
TCGGATGTCAGTGGGTGGGTGGGCGGTTACCGAGTT	669	17	36	56	236	136	133	55	36
ATTAGGCGGTGTGGGTGGGCGGGTGGTTGATCTATG	669	15	65	93	198	104	133	61	36
AGCACGATGGGGGAGGGTGGGTGGTATGTGTTTCTG	606	18	31	44	139	127	133	114	36
ACACGCGGGGGAGGGTGGGTGGGTGGACGGTTTGTG	491	9	13	17	119	107	133	93	36
ACACAGCTAGGGGGAGGGCGGGTGGATGTTGTGTGC	444	4	39	29	68	74	133	97	36
CAGGATTACGTGTGGGCGGGTGGGGGGAAGTATCGG	666	17	62	68	177	137	132	73	36
TTCAAGCGGTGGGTGGGCGGGTTGGAGCGCAGATGG	665	25	73	73	182	100	132	80	36
CGTCGGGGCGGGTGGGGTTGGGAATCGGAGATGCGA	612	21	21	24	186	114	132	114	36
CCTCGTGCGGGGTGGGGGGGCGGGTCTGCTCAGGGC	594	24	26	29	111	87	132	185	36
ATTACCAGGGACCGAAGGCAAAACTATGATCGTTGG	197	2	1	0	5	14	132	43	36
CTCGGACATGTGGGAGGGTGGGTGGTGTCCGATACG	823	35	75	81	238	184	131	79	36
GGAACACGTGCGGGGGGGTGGGTGGAAGTGTGGTTG	795	19	88	108	244	145	131	60	36
AAATGCCCCGAGGGTGGGTGGGTGGCTTGGTGTTTG	683	24	51	74	159	161	131	83	36
TCAAGGGTGGATTGCTAAGGTCTGCTTGCCTCTGTG	463	28	22	19	92	86	131	85	36
TCGCGAAGGGTGGGGACTGCTTGGGATTGCGGATGC	269	0	1	2	11	40	131	84	36
CGGGTGTCATCGGTGGGTGGGCGGGATGGAGATGGC	760	21	97	93	188	152	130	79	36
CAGGCTGTAGTTGTGGGCGGGTGGGTGGATGTACAG	731	16	50	71	249	139	130	76	36
ATCCGTTAGTGGGTGGGCGGGTGGATAAGGACCATG	729	7	60	76	253	155	130	48	36
GCAAACCGTGGGGGTGGGTGGGTGGTAAGTGTTGTG	601	16	68	60	149	104	130	74	36
CACGTGGGGGGGGGTGGGCGGGTTGGCGTGGCGTCT	515	13	20	27	127	92	130	106	36
TAGCGAAGGGTGGGGACTGCTCGGGATTGCGGATGC	244	1	1	2	19	22	130	69	36
ACCGCCGACTTGTGGGTGGGTGGGTGGAGTAGTCGG	758	21	77	101	205	145	129	80	36
CCACTGCCATCCCCGTTCCCGCCACTCTGCCCCTGC	670	28	26	16	87	108	129	276	36
CCACGTCTCGGGTCGGGTGGGTGGGTAAGTACGTGC	554	12	32	29	141	110	129	101	36
ACCATACTGGTGGGTGGGAGGGTGGAGGTACTTGGT	951	29	81	144	284	210	128	75	36
CGGATGGATGTGGGCGGGTGGGTGGTTCATACTGTG	779	35	75	75	192	150	128	124	36
TACAGCAGTTGTGGGTGGGCGGGTGGAATATGTGTG	768	10	74	93	228	168	128	67	36
CGGGACACACCTGGTGGGTGGGTGGGTGGAATGTGT	656	20	42	50	174	137	128	105	36
ATCGCCGGTGGGTGGGTGGGGGGTTTGGCGAGGCAA	625	13	54	44	147	136	128	103	36
CCAATCAGTGGGAGGGAGGGTGGGACTTGGGCGGTC	474	14	26	28	95	73	128	110	36
TCGATACGTGTGGGTTGGGTGGGTGGTCGTACTCAG	472	22	35	29	101	98	128	59	36
ACAACGCGGGGTGGGAGGGTGGGATCGTGGTGTGGG	647	10	25	33	150	130	127	172	36
CACCAGCAGGGATTGGCACCGGGACTGGCGTACTGA	549	16	23	4	95	87	127	197	36
CGTTAGCCAGAGGGTGGGAGGGTGGGATGCGTCGGA	410	13	24	31	96	51	127	68	36
ACGGGGAGGTAGTCGTGGGCGGGTGGGTGGATGTGA	800	19	93	77	198	173	126	114	36
CAAGGACGATGCGGGCGGGTGGGTGGAATTAGTTGG	791	32	87	69	190	164	126	123	36
CGAACTTAGGGGGTGGGTGGGTGGAAAGGTCGGCCA	550	13	34	56	154	101	126	66	36
AGCGACGGGGAGGGTGGGTGGGTTGACGTGCGCCTA	537	17	28	16	159	110	126	81	36
AACACTGGGTGGGTTGGGAGGGTCGTGTTGGGAATG	511	14	10	16	158	103	126	84	36
AGGGTCAAGAGGGGGTGGGTGGGCGGAGTTGCCCGT	689	19	61	88	169	154	125	73	36
TGGACGGACAAGAGGGGGGGTGGGTGGCATTCCGGA	638	14	37	41	141	144	125	136	36
TGAGGGTCGGAGGGTGGGTCGGGTGGTGACCATGGA	636	37	49	51	145	124	125	105	36
TGAGCCGTCGTGGGTGGGCGGGTGGCTGCCGGCTGG	565	16	74	57	148	93	125	52	36
TGTCCTCGGTGGGCGGGGGGGTGGAAAGGACATTGA	765	26	52	78	263	150	124	72	36
GGCCGTCAGGTGGGTGGGTGGGTGGATGATGTCCGA	750	17	82	112	227	131	124	57	36
CCGTCGAGGTGGGTGGGTGGGTGGCATTCTTCGGGT	616	17	31	52	130	124	124	138	36
ACTCTGCGCAGGGTTGGTGGGAGGGCGGGCGGATAC	609	19	35	59	163	122	124	87	36
CACGGCCAACGGGGGGGCGGGAGGGTAACTGGCTGT	547	11	34	17	85	116	124	160	36
CTGGGAAGTTGGCGGGTGGGTGGGTGGAAGCTTCAC	896	22	113	140	281	161	123	56	36
CTTGTTCCTGCGGGGGGGTGGGTGGTTCGATCATGG	746	29	106	85	174	132	123	97	36
TCATGCGGTCGGTTGTGGGAGGGTGGGTGGAAACGA	648	30	48	62	179	133	123	73	36
TGCCCTAAACGGTGGGCGGGTGGGTGGTGGTTTGGG	564	20	39	66	117	103	123	96	36
TGAGCCTTGGTGGGTGGGTGGGTGGTCAGCTCGAGC	451	6	40	49	106	89	123	38	36
TCTCTGCCAGGTGGGAGGGTGGGTGGATGGCGATGC	266	1	7	20	38	31	123	46	36
ATTACCAGGGACCGAAGGCAAAAATATGATCGGTGG	150	1	0	0	0	8	123	18	36
AGCACGATTGAGGTGGGTGGGTGGGCGGATCAATCA	916	21	75	111	342	181	122	64	36
TGGGCAATGTGGGTGGGCGGGGGGAGCGCCCAGGTA	828	23	60	118	222	195	122	88	36
TCGTCGGGATGTGGGCGGGTGGGTGGTTCCCGTGTT	588	16	25	59	150	127	122	89	36
CAACGGGGGGGTGGGTGGGCTGTTGGCTGTCAGTGT	463	17	22	24	90	71	122	117	36
AGTAACGGTGTGGGTGGGTGGGTGGTGAGTACTGAA	838	23	88	152	249	138	121	67	36
TCGATTGGTGGGGGGGTGGGCGGATATCGAACCTAG	767	16	42	85	226	189	121	88	36
CCGGGCAGTGGGGGGGGGGTGGGAGGAACAGGTCGG	729	14	92	71	129	161	121	141	36
AGTCTGGTGGTGGGTGGGTGGGTGGAGCCGGCTGGG	716	20	103	119	161	129	121	63	36
CGCACGGGGGTGGGAGGGGGGGGTATTTGCGGCGGT	619	16	40	17	136	128	121	161	36
TGGGCCGATCGGGGGTGGGTGGGTGGTTTTTCGTCC	619	20	43	81	170	113	121	71	36
AGATCGGTGAGGGTGGGTCGGGTGGTGAGATCAGGC	586	18	43	48	149	114	121	93	36
ACGGAATGGGTGGGGGGGTGGGTGTGCCGTGCTTGC	580	11	38	21	157	117	121	115	36
AGCAAGTCGGGTTGGGTGGGTGGGTGGACGACCATG	575	15	62	67	165	101	121	44	36
TCGTGAAGGGTGGGGACTGCTCGGGATTGCGGATGC	232	0	0	0	25	20	121	66	36
CCGCGGTGCAGTGGGTGGGCGGGTGGTAATTGTGGG	792	17	100	86	209	161	120	99	36
ACCGCACATGGTGGGAGGGTGGGTGGTTTGGGTCGA	707	13	44	38	165	139	120	188	36
TCATCAGCAAGGGGGGTGGGGGGGTGGATGCTGAGG	590	18	55	41	121	129	120	106	36
AACGAATGGTGGGTGGGCGGGTGGTTTTGTGTTGTC	582	21	40	55	175	100	120	71	36
ATTACCAGGGACCGAAGACAAAACTATGATCGGTGG	196	0	1	0	5	19	120	51	36
ATTACCAGGGACCGAAGGCAAAACTATGATAGGTGG	164	1	0	0	2	9	120	32	36
CCACCCACAGCACCTGCCCCCGTTACCCTCCGCGAC	956	29	35	25	64	132	119	552	36
CGTCAATCAAGAGGGTGGGTGGGTGGTAGATGAAGG	637	17	53	84	178	126	119	60	36
ACCCGCAGTTGGGTTGGGTGGGGGGGTTTTGTCGGG	598	25	40	34	140	85	119	155	36
CGTTCTGGGGGGTGGGGGGGTGGAAGAACGTTCAGG	750	29	61	86	222	177	118	57	36
CCCACTGCCCCCCTCCTGCCCGTTGCCCTCTCTCGA	741	27	27	19	93	124	118	333	36
TATCACAAGGTGGGCGGGTGGGAGGATTGGGTACTG	647	23	42	56	182	145	118	81	36
CGGGGGGGTGGGTGGGCGGTTCCGTGTTCTGTGGAC	565	16	19	16	165	109	118	122	36
TCCACTTGGGCGGGTGGGAGGGTGTGGAGCTCTGGA	476	11	12	32	136	75	118	92	36
CAACAGCAATGGGCGGGTGGGATGGGTAGTCTGTGG	458	15	24	20	100	97	118	84	36
TGGATCAAAAGGTGGGTGGGCGGGGGGATTGCGGAT	800	19	91	113	233	153	117	74	36
TGTCGGTAACGTGTGGGTGGGTTGGGTGGAAGTCGA	792	18	79	98	217	163	117	100	36
CAGTTGACGGTGGGCGGGTGGGTTGGAGACAATGGA	639	10	74	57	145	144	117	92	36
TCGCGAAGGGAGGGGACTGCTCGGGATTGCGGATGC	202	2	1	2	12	20	117	48	36
ATTACCAGGGACCGAAGGCAAAACTAAGATCGGTGG	159	0	0	0	5	10	117	27	36
CGGTGAATTGTGGGTGGGTGGGTGGTCGAAGGCGGA	789	31	119	145	213	107	116	58	36
TCAGAAACAGGTGGGAGGGTGGGCGGAAGTGATGCG	719	18	42	84	231	162	116	66	36
CGTAACTCGTGGGTGGGCGGGTGGTTGATACGGATG	628	10	51	93	188	121	116	49	36
ATTCCAGGAGAGGTGGGTGGGCGGGTGGTTTCCGGA	615	8	71	89	165	100	116	66	36
CGGCCGATTTGGGGGGGCGGGTGGGTCGGCTGTGGA	464	10	12	16	116	75	116	119	36
TCGCGAAGGGTGGGGACTGCTCGGGATAGCGGATGC	218	0	2	1	20	30	116	49	36
CTATGATAAGCGGGTGGGTGGGTGGTCTCAGTATGG	698	20	48	55	209	156	115	95	36
CGGATCGGGGGTGGGGGGGCGGGTGGATCGTCGCGG	637	14	49	48	137	118	115	156	36
TCAGATGGAGGTGGGTGGGAGGGTGGTCCCGTCGAG	571	12	39	49	166	127	115	63	36
ACATTGGGTCGGGTGGGTGGGTTTGTTTGCTGGTGC	408	15	16	17	114	69	115	62	36
CCGAGGGTGGGTGGGTGGGTTCGGGCCTGCGTACAA	398	8	7	12	86	79	115	91	36
CGTGGCAGGGGGGTGGGCGGGCGGATGCCTACGGTG	775	20	73	111	235	147	114	75	36
ATGACTCCAGGGGGGGGGTGGGTGGAGGATGTCATA	771	17	105	118	218	138	114	61	36
CACACTCGCACCACCCCGCCTGACCACGCCACCGAC	753	14	17	8	51	108	114	441	36
CTCAGTTCGTGGGTGGGCGGGTGGATTACTAGTGGG	733	25	73	82	206	140	114	93	36
CACGGCACAGGGAGGGGGGGTGGGACGCCGGTGGAT	728	15	52	31	199	184	114	133	36
CGTATCACGCGGGTGGGTGGGTGGCAGATTAAATGG	721	10	69	86	194	172	114	76	36
TGGGCACTGTGGGCGGGTGGGTGGACTGCGCAGTTT	648	24	61	64	190	121	114	74	36
CAACTGGGGGTGGGCGGGTGGGTGGTCCAGTTTCGC	496	11	15	28	135	98	114	95	36
ACCTCGCAAGGGTTGGGGGGGTGGGTTTCCGGGTGT	442	7	27	16	109	88	114	81	36
CATTGATCAGTGGGTGGGGGGGGGGAGAGCAAACGG	757	22	66	95	209	155	113	97	36
TCGTCTTGTTAGTGGGTGGGTGGGTGGTTTGCGAGA	723	29	74	88	231	120	113	68	36
AACAATGGGTGGGCGGGAGGGAGTTGTGGAGCGTGG	643	20	42	56	203	133	113	76	36
TGGCCAAGGTGGGAGGGCGGGTGGAGCTGGATATGG	586	9	15	29	128	138	113	154	36
AGGCTGCATGTGGGCGGGGGGGTGGCGGCAGACTGA	568	20	57	72	130	99	113	77	36
TAACAATGGTGGGTGGGAGGGTGGTTTGTTTTTCGG	384	11	28	50	104	58	113	20	36
ATTACCAGGGACCGAAGGCAAAACTATGATCGATGG	163	1	0	0	7	21	113	21	36
CAACGAGTGTGGGTGGTTGTGGGCGGGTGTCGATGG	644	22	52	34	151	130	112	143	36
CATGCCGGTGGGAGGGTAGGGTGGAGGCATGCTTGG	558	23	56	44	128	120	112	75	36
CAGGCCCGGGTGGGAGGGTGGGTTGTGTTCCGTTGG	501	15	10	11	117	106	112	130	36
ATGGGCACTGTTGTGGGTGGGTGGGAGGTTAGTGAC	696	16	48	84	230	141	111	66	36
TCGGACGAAAGGAGGGTGGGTGGGTGGTATATGTCC	686	19	80	55	194	143	111	84	36
CTTGCATATTGAGGGCGGGTGGGTGGCTATGCTTGG	579	24	62	76	157	90	111	59	36
AGACCTATGTGGGTGGGCGGGTGGTGAGGGTCTGAC	569	17	45	85	156	92	111	63	36
ACCAAATAGGAGGGTGGGCGGGTGGTAATTTAGGTA	561	15	31	66	175	130	111	33	36
CAAACTCATGAGGGTGGGTGGGTGGTAGAGTTCGTA	502	20	19	46	147	90	111	69	36
CAGCGGGAATTGGGAGGGAGGGTGGGACGAGTCTGG	477	15	29	32	114	110	111	66	36
CGCGGAACCGGTGGGTGGGCGGGCGGAGGATTCTGG	768	13	90	88	182	180	110	105	36
TCGGACGGGGAGGGGGGGTGGGGGATGTCCAGGGTG	507	13	19	17	100	93	110	155	36
CTGCCAGCGGGCGGGTGGGTGGGTCTGTGGCGGCGA	487	12	23	22	118	95	110	107	36
ACAGACACGAGGGGTGGGAGGGTGGGTGTGCCAGTG	448	6	13	32	120	74	110	93	36
CAGACTCGGGGGGGTGGGTGGGTTTCGTCTGTTGAC	443	15	13	18	135	74	110	78	36
ACAATCAGGGTGGGAGGGTTGGGTCAGGATGCCGTG	426	10	20	17	104	92	110	73	36
CGCAATCCAGTGGGTGGGGGGGCGGAGGAGTAGGAA	697	14	49	72	208	165	109	80	36
TTGATCGGGTCAGGTGGGTGGGTGGGTGGTTGACTA	675	21	63	102	190	139	109	51	36
CGGTGAATCGCGGGTGGGTGGGGGGAAAATCGTAGG	788	15	102	84	239	150	108	90	36
CTCGACCGGTGGGTTGGGTGGGTGGAGGTCCGGGGA	585	10	63	51	127	134	108	92	36
AGGCCATCGTGGGGGGGTGGGTGGCGTGGCCTAGGT	564	12	54	64	144	119	108	63	36
AACTGTGACGGGGGTGGGCGGGTGGTAAACAGTCAA	513	14	39	49	136	109	108	58	36
CATCGCGGGGGTGGGGGGGCGGGTCTCGGCAATTGG	437	13	20	14	103	83	108	96	36
AGCGGTGTGGGGTGGGTGGGAGGGTCCGCGACTAGA	385	8	18	15	114	90	108	32	36
TAGACAGACTGGTGGGAGGGGGGGTGGAAGTTGTAC	698	24	61	93	226	150	107	37	36
CCACACCTGTCCCCGTCCCTGCTCCCTCGCGTCGTC	670	34	26	10	95	115	107	283	36
CGGATCCTCGGGGGCGGGCGGGTGGTGGGATTCGTG	568	14	59	78	123	109	107	78	36
CCGAGGGAGTTAGTGGGCGGGTGGGTGGTATTCTCC	821	29	63	89	285	176	106	73	36
GCGTCACGGGGGGTGGGCGGGCGGAGTGATCCTGTG	730	12	139	109	200	115	106	49	36
CGGGCACAGAGGGTGGGAGGGTGGGGTGCCGATTTG	453	10	32	36	142	92	106	35	36
AGGTCATGGTGGGTGGGCTCGGGTGGATTGGCCTGA	446	12	43	41	98	87	106	59	36
TTGACCGCGGGGTTGGGTGGGCGGGTGCGGTTCCGT	403	10	14	16	104	87	106	66	36
ATTACCAGGGACCGAAGGCAATACTATGATCGGTGG	141	2	1	0	5	8	106	19	36
CGATTCATGTGGGTGGGTGGGTGGCTAAAATCTGTG	715	13	78	108	224	128	105	59	36
TTCGGGACATGTGGGTGGGTGGGTGGTTCGTTCGTG	616	15	76	93	142	94	105	91	36
CATTAGTGGTGGGTGGGCGGGAGGAACTATTGGGTC	616	19	43	70	207	113	105	59	36
TGCGAAAGGTGGGTGGGTGGCGAGGTGTAGAGCTGT	593	16	52	81	155	120	105	64	36
TATGCCCATAGTGGGGGGGCGGGTGGTTGGGGTTTG	573	15	50	60	167	123	105	53	36
TGGACGAGGGGGGGGAGGGTGGGTGGTCCCGACCAG	562	19	52	45	116	117	105	108	36
ATCGGTGTAGGTGGGCGGGTGGGAGGTGTACCGGTG	434	7	41	49	112	66	105	54	36
TCGCGAAGGGTGGGGACTGCTCGGGATTGCGGATAC	208	0	0	1	17	33	105	52	36
ATTACCAGTGACCGAAGGCAAAACTATGATCGGTGG	146	1	4	0	4	13	105	19	36
ATTAACAGGGACCGAAGGCAAAACTATGATCGGTGG	138	1	1	1	6	8	105	16	36
CACCCCACCGTCTCACCCGATCTCCCCGCTTGCTGC	734	29	46	25	93	132	104	305	36
AAACACGATCGCGGGTGGGTGGGTGGATTTCGAGTT	667	22	67	108	220	111	104	35	36
GACGTATCAGTGGGTGGGTGGGTGGAGATATGCGTA	658	16	91	90	184	119	104	54	36
CTCCCGTTGCGGTGGGTGGGAGGGTGGAGCACTGGG	589	14	55	70	174	113	104	59	36
AATGCCCCTGTGGGTGGGAGGGTGGATCGGGCAGTT	568	17	43	70	179	111	104	44	36
ACGTCCAAGGTGGGTGGGTGGGTGGTCTAGGCGTTA	451	12	29	28	115	83	104	80	36
CAAGCAGCGGGATGGGTGGGTGGGTGACAGGTTGGT	392	8	17	11	80	76	104	96	36
TAGACCCGGGAGGGGGGGTGGGTTTGGTCGTGTATG	385	10	16	22	103	64	104	66	36
AACAGCCGGGTGGGCGGGGGGGTACCTGTTGCGAAA	378	5	7	7	92	87	104	76	36
TCGCGAAGGGTGGGGACTGCTCGGGATTACGGATGC	234	0	0	2	16	24	104	88	36
TTCGAACAAGTGTGGGTGGGTGGGTGGCGTGTTGTG	601	21	79	74	146	122	103	56	36
TCGACTCTGGTGGGTGGGTGGGTGGTAGGCTCCGAG	580	14	76	77	146	111	103	53	36
TCCCGCGTCGGTGGGTGGGCGGGCGGAGATGGAGGG	569	8	84	78	132	99	103	65	36
TAGCCATACGGGGGTGGGTGGGTGGCAAATGGTTAG	557	12	80	67	155	105	103	35	36
ACGATGGGTACTAGGGGGTGGGCGGGTGGTGCGTAC	461	18	41	52	130	83	103	34	36
CAACACTGGGCGGGCGGGTGGGTTTCGTTGGCTGTC	429	11	15	18	128	89	103	65	36
CAAGTGCGGGTGGGTGGGTGGATTGGCTCATGCGGT	414	11	12	21	99	70	103	98	36
CAGACGAGTGGGTGGGCGGGTGGAAGATAAATTTGG	756	10	120	97	220	163	102	44	36
CGGTTAAGGTGGGTGGGCGGGAGGATGTACCGGAGA	722	11	72	82	231	156	102	68	36
CGCGATAGGTGTAAGGTGGGTGGGCGGGTGGTTTTG	647	26	71	103	175	116	102	54	36
TCCTCATCTGTGGGCGGGCGGGTGGTAGAGAGTGTG	520	18	37	64	149	96	102	54	36
TACACGGGCTGGGAGGGGGGGTGGGTGCCGTGTCTG	449	12	17	12	98	94	102	114	36
CTTACGATTGCGGGTGGGCGGGTGGTGTCTTAAGGC	428	8	35	63	103	90	102	27	36
CACACAAGGGGTGGGAGGGAGGGTGGGACGTGTTGG	356	5	9	13	56	50	102	121	36
TCGCGAAGGGTGGGGACTGCTCGGGATTGCGTATGC	192	0	1	2	21	11	102	55	36
CACCGTCCATGCCCCTGCCACCTTCCGCCCCCTCGC	767	37	39	25	85	134	101	346	36
CAGGCGGCGGGCGGGCGGGTGGTTAGGCCTGGATTA	751	22	68	82	218	179	101	81	36
CTTGGACTGGGGGTGGGCGGGTGGTGGCCTAGATTG	704	21	81	93	208	141	101	59	36
CGATTCGGGGTGGGGGGGCGGGTGGCGGTATCGTGG	617	27	54	48	170	97	101	120	36
ACCGACGATGAGGGTGGGGGGGTGGATAGTATTCGG	554	17	37	39	135	119	101	106	36
ACGGCATGAAGGCCTCGTGGGTGGGGGGGTGGTTGG	552	23	73	76	148	85	101	46	36
CGGACCAGGGTGGGTGGGCTGGGTTGGTCCGCGAGG	534	13	28	32	125	104	101	131	36
TACCGATGGTGGGTGGGTGGGTGGTATCGAGGCAGA	509	11	54	47	134	101	101	61	36
CATCTGACGGGGGGGGGGCGGGCGGTGTCAGGTCAA	394	7	22	25	88	70	101	81	36
ATAACCAGGGACCGAAGGCAAAACTATGATCGGTGG	152	1	1	2	4	17	101	26	36
AGGAGCAAGGTGGGGGGGTGGGCGGATGCGTTATGA	707	16	65	84	220	139	100	83	36
CCACGTCCCGTCCGCCCTCGTGCCCCCTGTTGTCCA	704	28	25	11	86	129	100	325	36
AGGACCGACGGTGGGTGGGTGGGTGGTTACGGGCCA	589	10	76	73	151	114	100	65	36
CATTGGGGTGTGGGCGGGTGGGTGGCGTCCAATGAT	536	7	41	50	160	131	100	47	36
TCGGTGTCACTTGTGGGGGGGTGGGTGGCTGTGGTA	487	14	58	56	115	99	100	45	36
CGATCCCGGGGGGGTGGGTGGGTGGTTGATCGTCCG	439	6	16	28	125	88	100	76	36
CACCGGGTGGGCAATTTCTCGGGTGGGGTGTGTGGC	580	37	28	15	120	125	99	156	36
CACCCTCACACCTCCCTCCTGTCTGCCCGTTGCGTC	572	23	34	11	61	95	99	249	36
CACGCACGCCCTCCCCTGCCCCCTACTGCCCTCGAC	562	23	17	9	53	74	99	287	36
AGACCGACGTTGGGGGGGCGGGCGGGTGGAGGCGTG	374	5	30	25	96	72	99	47	36
CTGGCGGTCGGTGGGGGGGTGGGTGGTGACCTTGGA	611	27	78	63	151	122	98	72	36
TAGTCCCGATAGTGGGTGGGCGGGTGGCAAAGGGTT	586	19	71	88	162	101	98	47	36
CGAGTCGGTGTGGGTGGGCGGGTGGCATGGGTCGAG	546	13	64	52	118	127	98	74	36
TCGGCTCATGGGGTGGGGGGGAGGGAGAGCTGGCTG	414	7	34	19	112	93	98	51	36
CACGAACCGGGGAGGGTGGGCGGGTTGGTGTCGTGC	280	1	4	10	31	38	98	98	36
CCGCGAAGGGTGGGGACTGCTCGGGATTGCGGATGC	211	1	1	1	23	29	98	58	36
TCGGTGGATTGGGGGGTGGGTGGGTGGAAATCGTGT	613	17	89	122	168	84	97	36	36
GCAAGTCGAAGTGGGTGGGCGGGTGGAGAGATTTGG	517	12	84	97	113	74	97	40	36
CTGACCAGGGGGCGGGTGGGATGGGTGTCGATCTGG	440	13	16	18	86	93	97	117	36
ATCGCCTAGTGGGTGGGTGGGTGGCTTGTTGCGAGG	434	13	27	45	117	82	97	53	36
CCATCACTCATGCCCGTCGTCCGCCCCTCCCCGCCA	803	25	49	20	96	133	96	384	36
TGGCTCCATGTGGGTGGGCGGGTGGTACGAGACTGT	516	13	57	58	129	114	96	49	36
TGAGCTGGTGGGGGGGCGGGGGGAAGCTCTGTTTTG	464	19	31	32	123	117	96	46	36
CTGTAGCCTGCGGGTGGGTGGGTGGAAGCGTTTGGC	590	19	69	82	164	106	95	55	36
TCAGATTTGGCGGGTGGGTGGGCGGATGATCTCCAG	551	22	52	69	175	97	95	41	36
CGACCTAGAATGTGGGTGGGCGGGTGGTTTGGGTGG	516	20	63	46	135	93	95	64	36
TTCAAACGGTGGGTGGGGGGGTGGAGTTTGTCATGG	489	20	45	61	119	85	95	64	36
CACATGTTGTGGGCGGGAGGGTGGTAATGTGGCTAT	476	18	25	32	135	107	95	64	36
CGTCACAGGGGGGGGTGGGTGGGACTTGACGACGTG	398	8	20	19	115	73	95	68	36
ACACCCAGGGCGGGTCGGGTGGGTTGTGTTCGTGTG	385	13	8	9	70	55	95	135	36
TCGCGAAGGGTGGGGACTGCTCGGGATTGCGGAAGC	162	0	0	0	16	16	95	35	36
AGCGGACGGGTGGGGGGGTGGGTGGACGTTCTTGCG	577	21	65	69	182	110	94	36	36
CCCGAAAATGTGGGAGGGTGGGCGGATTTCGAAGGT	564	11	53	53	157	130	94	66	36
AGTCGTTGGTGGGTGGGCGGGTGGTGCGAATGCGTT	536	15	67	82	153	91	94	34	36
AGCCGGGCAGGGGGTGGGTGGGTGGTTGATCCCGTG	490	6	63	32	103	83	94	109	36
ATGACATGGTGGGTGGGCGGGTGGATAATGTCTGGG	475	15	55	56	116	92	94	47	36
ACGGACGGTTGGCGGGTGGGTGGGAGGATAGCTGTC	444	13	43	40	99	90	94	65	36
ATTACCAGGGACCGAGGGCAAAACTATGATCGGTGG	117	2	0	0	2	4	94	15	36
CGGCGTTGTGGGTGGGTGGGTGGTAAGCCGAGAGAC	745	23	49	108	251	159	93	62	36
CGTCGAAAGGTGGGTGGGTGGGTGGATTTAGAAGTC	717	12	101	100	205	146	93	60	36
CCGCGATCTTGTGGGTGGGCGGGCGGAGGATCAGGA	555	20	64	81	139	89	93	69	36
TGGGTCACGTGGGTGGGTGGGTGGTAATGTCTCTAG	521	15	49	83	150	95	93	36	36
CCGCATCGGGGGGGAGGGTGGGATGGATGCGGCGTG	502	17	25	14	115	99	93	139	36
TGGCGAATAGGAGCGGGGGGGTGGGTGGTTATGAGC	474	14	44	56	117	83	93	67	36
CACCGTAAATTGGGGGGGTGGGTGGGTCGTCGTGGC	429	7	27	17	109	59	93	117	36
CGGACGGTGTGGGTGGGCGGGTGGATGGTCCGTCGC	388	12	24	20	73	87	93	79	36
ACGTCCAGGAGTGGGCGGGTGGGGGGGTCTGGCTGG	365	5	26	18	97	62	93	64	36
GTCCGGCGGGGGGAGGGTGGGTGGTGACGGATGCGG	707	25	114	99	192	129	92	56	36
CTTGAATTGGTGGGCGGGGGGGTGGAAATTGGGCGT	635	14	79	89	214	109	92	38	36
AACGGTTTGGGGGGCGGGTGGGTGGAAAACGGTGTG	555	14	64	106	148	95	92	36	36
CAGTTGCGCGGTGGGTGGGCGGGTGGAAAGCAATTG	529	9	54	76	154	116	92	28	36
CCACACGCTGTCCCGCCATACGCCACCCCTTGCCAC	515	18	30	12	49	103	92	211	36
TGGCACACGGTGGGTGGGTGGGCGGAGTATGTATTG	483	3	40	54	115	111	92	68	36
CTCACTAAGGAGTGGGTGGGCGGGCGGTCTTGTAGG	478	14	50	52	121	73	92	76	36
TCGTCCAGGTGGGTGGGTGGGCGGATTGGATGATTG	427	11	33	33	95	93	92	70	36
CCACCCCAACTCCCCGCACTCCCGCTCTGACTCGAC	690	23	31	25	90	138	91	292	36
CGTCTTAGATGTGGGTGGGCGGGTGGTTATGACTAG	546	19	69	88	149	99	91	31	36
AGTCATACATTGTGGGTGGGCGGGTGGCTAGAGTGA	443	11	38	65	117	89	91	32	36
ATTGTCCGGTGTGGGCGGGTGGGTGGTTGTCGACAG	440	11	53	35	119	79	91	52	36
ATTACCAGGGACCGAAGGCAAAACTATGATCGGAGG	122	0	0	0	2	5	91	24	36
CATGGGAGAGTGGGTGGGCGGGTGGAAAACCTTGGT	664	11	91	89	213	117	90	53	36
ACTGGGTTGGGGGGTGGGCGGGTGGTAACTCCAAGG	605	10	106	80	181	89	90	49	36
TGCCGCGATATGGGGGTGGGTGGGTGGTTTCGATGG	595	20	104	67	174	99	90	41	36
TCCGGCCGTGTGGGTGGGTGGGTGGTCGGACGGACA	581	14	58	72	158	123	90	66	36
CAGGCGGTGGGTGGGAGGGTGGAGCCGAGTTGTTAT	493	6	16	40	148	138	90	55	36
AGACGTCGAAGTGGGGGGGTGGGTGGTTTTGTCTGA	486	14	76	58	116	93	90	39	36
ACGTCGCGGGGTGGGAGGGGGGGATGTGCGATGTGT	452	13	17	15	105	105	90	107	36
ACGCGTCGTAAAGGTGGGTGGGTGGGTGGATTCGAG	749	25	120	125	216	117	89	57	36
CCCGACCACACGCCGACTCACCCGCTGCCTTCCCGA	742	29	29	18	64	124	89	389	36
TGGATCTCAGAGTGGGTGGGCGGGTGGTTGAGGGAT	587	18	71	89	183	99	89	38	36
CGGTCCATGGTGGGGGGGCGGGTGGGTGGACGCGGC	531	17	34	43	128	121	89	99	36
CGAACGCTCGGGGGGCGGGTGGGAGGTGAGCGGACT	508	12	50	61	147	95	89	54	36
TCGGCATGGGTTTTGTGGGGGGGTGGGTGGATTGAC	492	16	55	79	152	62	89	39	36
TGACTCCGGTGGGTGGGAGGGTGGAGGTGAGTTTAG	484	12	49	67	133	90	89	44	36
CAGGTTCGGGGGGGAGGGTGGGTGGGAGACCCTCGG	423	8	35	47	100	84	89	60	36
TGTGACTGGTGGGTTGGGCGGGTGGTTGGTCCTATG	406	15	58	39	102	60	89	43	36
CTTGACTCTTGCGGGTGGGTGGGTGGTGGCCAAGGA	404	5	69	29	107	77	89	28	36
CAGCTCAGGGGTGGGGGGGTTGGGAATCGTGCTGTG	350	17	9	17	75	73	89	70	36
CAGTCGCGGGTTGGGTGGGCGGGTTGCGGCTTGAAA	326	10	12	8	74	68	89	65	36
TAGCAATCGGGGGGGGTGGGGGGGTGGTGAGATTGG	813	7	128	151	226	147	88	66	36
TGAACACTGCGGGCGGGTGGGTGGATAGATGGTCTG	620	18	81	65	175	129	88	64	36
TGTTGGACGGGGGGCGGGCGGGTGGAGTCTTTGCAG	480	16	48	68	131	87	88	42	36
ATTCGACGGGTTGGGTGGGTGGGTGTCGAACCGGTG	376	15	23	26	113	68	88	43	36
CCTGAACTCGTGGGTGGGTTGGGTGGTTGGAATGGG	327	11	26	25	80	62	88	35	36
TCGCGAGGGGTGGGGACTGCTCGGGATTGCGGATGC	159	0	0	1	16	11	88	43	36
ATTACCAGGGACCGAAGGCAAAACTATGATTGGTGG	123	0	0	0	3	11	88	21	36
TCGGCGAGGATGAAGGCGGGTGGGTGGGCGGATCAG	560	21	75	67	154	102	87	54	36
TTTGGCCTAGTAGCGGGTGGGTGGGTGGTCTCAGGC	557	22	60	79	153	106	87	50	36
CGCATATGCAGTCGTGGGTGGGTGGGTGGAATGGGC	538	15	90	47	128	95	87	76	36
TGACTTCGAAAGGGGGTGGGTGGGCGGCTCGACAGA	531	14	55	55	157	110	87	53	36
ATGCCCGGGGAGAGGGAGGGTGGGTGGATCCGGCAA	483	13	35	33	114	133	87	68	36
CGGACCGGGGGTGGGGGGGCGGGAGGTCAATCCGGG	409	10	23	14	102	80	87	93	36
CTTGAACCGGGAGGGTGGGCTGGGTTTGTTCGTCTG	328	8	9	13	77	74	87	60	36
CGTACAACTTCGAGGGCGGGTGGGTGGTGAGTTGGA	496	13	30	55	109	96	86	107	36
CTGAACCTTCGTGGGGGGGTGGGTGGATTTGGAAGG	486	11	62	65	131	86	86	45	36
TATCGACGCGGTGGGCGGGCGGGTTGGAGCGCGAGA	461	7	54	45	113	108	86	48	36
CATTCGGGTGTGGGAGGGTGGGTGGTCAAATGGGGT	453	21	42	52	132	75	86	45	36
TATCGAGCCTGGGGGGTGGGCGGGTGGATGGCTGAT	432	10	55	62	96	71	86	52	36
CGAACCTGGGTGGGTGGGAGGGTTTGCGTTTCGGCT	398	22	9	18	114	73	86	76	36
CGGTGGGTGGGCGGGATGGGTGACTCTGAGTCGAGG	374	12	15	13	103	92	86	53	36
AGACATGAGAGTGGGTGGGTGGGTGGATTCATTTGG	356	6	56	56	88	49	86	15	36
CAAGACGGGTTGGGTGGGTGGGTGTCTTTGGCCAAT	259	7	10	7	71	41	86	37	36
TCGCGAAGGGTGGGGATTGCTCGGGATTGCGGATGC	169	1	0	0	7	12	86	63	36
GAGCCAAACCGTGGGTGGGTGGGTGGTGAAGTGGAT	590	12	76	81	199	110	85	27	36
CGAGGTCGGGGGTGGGGGGGCGGGGACCGCGGAGAG	473	4	37	23	136	94	85	94	36
TGTTGAACCGGGGGTGGGTGGGCGGAGGTTCCCGTG	464	12	35	55	99	98	85	80	36
CAGGGAAGTGGGGGTGGGTGGGTGGATTTTGCCAGG	448	7	50	40	108	97	85	61	36
AGTGCACAGGTGGGGGGGCGGGCGGAAGTGCAAGTG	411	9	36	41	116	84	85	40	36
AGAATCGCAGGCGGGTGGGAGGGTGGTGCGGGTCGT	404	10	42	31	111	71	85	54	36
TGCATAACTCGGGAGGGAGGGTGGGTGGACGTCTTG	368	11	26	40	106	71	85	29	36
CAACTCGGGTTTGGCATTGGGCCTGGCAGCTACTTG	364	18	15	11	80	63	85	92	36
CAGACAGGGTGGGAGGGCGGGTTTGTCTGCGAGATT	293	7	11	7	83	68	85	32	36
AAGGACAGGCGGGAGGGTGGGTGGATGGGCTTTGTT	519	13	34	65	158	111	84	54	36
CCGGATCTGATTGTGGGTGGGTGGGTGGTTTCAGGG	510	17	58	62	152	79	84	58	36
CTGCTCCAGGGTGGGAGGGTGGGTTGGGACGCTGTG	447	15	35	41	109	91	84	72	36
AGCCTCCATCGTGGGGGGGTGGGTGGTTGGTGGTTG	447	14	45	59	111	82	84	52	36
CCTCCGATGTGGGTGGGTGGGTGGTATTGAGGGTTC	436	10	37	56	124	82	84	43	36
CCACGTTCGGGGTGGGAGGGCGGGTTCGATGTGTGG	434	13	26	18	98	106	84	89	36
TGCCCTGTTCGTGGGTGGGAGGGTGGTATACAGTGA	398	8	25	47	108	70	84	56	36
CGGTCAGGAAGGAGGGTGGGTGGGTGGTTACTCTGG	366	8	25	24	72	66	84	87	36
ATTACCAGGGACCGAAGGTAAAACTATGATCGGTGG	111	2	0	0	6	2	84	17	36
TGCCTGGCGGGTGGGTGGGTGGAAGGCAGTCCAATC	675	29	41	114	223	121	83	64	36
GGCCGGACAGGTGGGGGGGTGGGTGGAAAGTTCGTG	584	10	101	77	159	103	83	51	36
CGGCATTATGTGGGTGGGTGGGTGGCTTGCAAGCGG	573	21	90	62	178	79	83	60	36
CGCGGTACCGAGGGCGGGTGGGTGGTATTACTGGGG	535	20	62	70	117	116	83	67	36
GGCATACGGCGGGCGGGTGGGAGGAGATTGCTGCGA	434	16	32	42	116	83	83	62	36
ATCGTTGTGGGTGGGTTGGGTGGCAAGATGCTTGGG	432	19	49	40	115	91	83	35	36
AGTCGACACGGAGGGTGGGCGGGTGGTGTGTCGCGT	419	14	27	41	103	85	83	66	36
TCGGTCGTTCGTGGGTGGGCGGGTGGTTTACCGTTG	336	8	26	27	85	64	83	43	36
CACGAACCGGGGAGGGCGGGCGGGTTGGTGTCGTTC	241	6	5	1	39	37	83	70	36
TCGCGAAGGGTGGGGACTGCTCGGGATTGCGAATGC	163	0	1	0	13	19	83	47	36
ATTACCAGGGACCGAAGGCAAAACTATGGTCGGTGG	118	1	1	0	5	9	83	19	36
CGCGACGACGGTGGGGGGGCGGGTGGTGTCGTTGGG	622	18	116	84	132	105	82	85	36
CGCAAAAACTGTGGGAGGGTGGGTGGACTTATTGGG	530	9	49	40	141	99	82	110	36
CAGACTTGAACGGTGGGTGGGTGGGCGGTGTTCAAC	529	13	37	60	171	107	82	59	36
TGAGCAGTAGGGGGGTGGGTGGGTGGTTTCTCTTGG	510	13	104	54	127	85	82	45	36
TAACTTGCCGAGGGTGGGTGGGTGGATCATGTCAAG	509	11	71	62	148	97	82	38	36
TAGGGCACAAATAGTGGGAGGGCGGGTGGATTTTGG	473	15	34	71	127	87	82	57	36
CCGGTCGCGGGTGGGGGGGTGGGACGACCTCAGGGC	434	10	26	25	97	103	82	91	36
CACAGTGAGGAGGGTGGGGGGGTGGAACTCTGTGAA	396	6	29	30	86	85	82	78	36
TCGAACCGGTGGGTGGGAGGGTGGAGGAGATCGTGA	331	5	6	15	84	61	82	78	36
TCGCGAAGGGTGGAGACTGCTCGGGATTGCGGATGC	157	0	0	1	7	13	82	54	36
TCGCGAAGGGTGAGGACTGCTCGGGATTGCGGATGC	143	0	0	0	6	7	82	48	36
CCTCCCGTCCACCCGCCACCCCTGCACCTTGCCTGA	524	16	27	21	65	90	81	224	36
TCACATCGGTGGGTGGGTGGGTGGCGAAGGATGTGC	503	21	52	70	129	85	81	65	36
AATACAGATCGAGGGTGGGTGGGTGGTAATGTGGTT	432	17	66	68	107	66	81	27	36
TCGCCGACTCGTGGGTGGGAGGGTGGTTGTCGGTTT	422	27	20	43	105	102	81	44	36
AGCGGTGAGAGGGTGGGTGGGTGGAGACCGTCTCTG	418	14	50	39	107	76	81	51	36
CGGGTGGGCGGGGGGGTTGGCCCAGTATCGTTGGGC	389	20	18	17	97	94	81	62	36
CTCTCGCCGGGTGGGGGGGCGGGTGGACGTGCGAGT	368	6	21	18	111	71	81	60	36
CGGTGATGGGTGGGCGGGGGGGACCGGGTATGTGGA	346	6	17	15	82	58	81	87	36
ACACGAGCGGGTGGGTGGGTGGATCTGTGTGCGAAA	337	8	18	24	61	78	81	67	36
TCCTCCGCGGGTGGGTGGGTTGGGTGGCGGTTCGTG	309	8	25	12	74	62	81	47	36
ATGTCCCAAGGTGGGTGGGCGGGTGGAATGGGACCT	560	9	70	81	159	110	80	51	36
TCGTCCGACGCGGGTGGGTGGGTGGACCGGGTGAGG	509	16	55	39	123	94	80	102	36
TGCATTATGGGGGGCGGGTGGGTGGTTTAATCACAG	465	14	57	83	142	63	80	26	36
GACATCCGAGTGGGTGGGCGGGTGGAAGTGTGACGT	464	12	44	52	147	89	80	40	36
TGCCCCAGTTTGAGGGTGGGCGGGTGGACGACTGGG	422	5	49	53	98	84	80	53	36
CGTCATTACGTGGGTGGGTGGGTGGCTCTCAGGCGG	399	10	35	32	109	78	80	55	36
CGCAATCACTGGTCGTGCGGGAGGGTGGGTGGAAGA	391	11	22	24	125	87	80	42	36
CAAGGACGCGGGTGGGGGGGTGGGAGTGGTTGGGCC	377	8	20	19	82	84	80	84	36
CACGAACCGGGGAGGGCGGGCGGGGTGGTGTCGTGC	295	7	1	7	39	46	80	115	36
TCCGCGCGCCGTTGTGGGTGGGTGGGTGGTTGGCGT	507	13	87	52	135	105	79	36	36
CCACCTCGACACTACACGTACCCCCCTGCTGCTCCA	492	24	23	15	37	95	79	219	36
CAAACGTGTGGGGGGGAGGGTGGTGTTTGGATAATA	462	13	35	38	162	109	79	26	36
AGGGACGCGGGGGGTGGGCGGGTGGTGTGTGTCGGC	422	16	62	23	82	77	79	83	36
CGCAGGACCTTGTGAGGTGGGTGGGGGGGGGTCGTG	405	14	30	20	118	84	79	60	36
AGTTGGTCGGCGGGTGGGAGGGTGGAGATCAGGTGC	369	16	27	40	91	82	79	34	36
AACACTGGGGGCTGCTCGGGATTGTCGGACGTGGTC	193	2	1	6	15	30	79	60	36
TCGCGAAGGGTGGGGACTGCACGGGATTGCGGATGC	148	0	1	1	12	13	79	42	36
ATGGTCCAGATGGTGGGGTGGGTGGGTGGTTATGGA	524	23	56	59	155	102	78	51	36
CATCCGAGTGGGTGGGCGGGCGGCGGGTGGCCTAAA	510	6	25	56	157	121	78	67	36
CGGCTCCAATGAGGGTGGGTGGGTGGTTAAGTGAGT	495	14	53	46	159	101	78	44	36
CCATCCACCGTGTTCCTGCCCTTCCCCTTGTCCGTA	443	22	23	12	73	63	78	172	36
AATCGGACAGTGGGTGGGCGGGTGGTTGTACCGATA	435	11	44	45	122	106	78	29	36
GCCAGGAAGTTGCGGGTGGGAGGGTGGTGAGTCCTG	422	20	26	42	126	88	78	42	36
CCCGGGGGTGGGATGGGCGGGATATCGGGTTTGTTG	323	12	9	9	84	79	78	52	36
CGGCTGAGCGGTGGGCGGGCGGGAGGAGGGCGACGG	502	23	50	41	112	100	77	99	36
CGAGACTAGCGGGTGGGTGGGTGGAGGTACTCGTTG	485	10	29	50	122	113	77	84	36
CGGATGCTCTGTGGGTGGGTGGGTGGATGGCATCTT	482	17	66	72	140	66	77	44	36
TATTGCCATGTGGGCGGGTGGGTGGATCAGGCGAGA	426	11	58	61	123	67	77	29	36
AGTCAACATGAGGGTGGGTGGGTGGAACGTTGCTAA	406	26	21	40	120	77	77	45	36
CGAACTCATTTGTGGGTGGGCGGGAGGTTTGAGTGG	369	13	37	38	94	61	77	49	36
TTTCAACGGTGGGAGGGTGGGCGGAGTCGAATGTGG	364	10	38	44	129	48	77	18	36
TCGCTCAGTGGGGGGGTGGGAGGGTTGTGCGAGGAC	291	2	21	16	58	51	77	66	36
CGGTACAGAGGGAGGGGGGGTGGGGAGTACCGGTCC	262	8	17	10	59	55	77	36	36
CCACCTCCACCATTACCGCCCCGTCTCGCTGCTCGA	720	22	41	9	79	135	76	358	36
AAGAACAGGGGGGGGGGTGGGTGGATGTTCCCAAGG	550	10	87	81	193	73	76	30	36
TCGTTCCATTGTGGGTGGGTGGGTGGCGGATAACGG	544	23	68	82	151	92	76	52	36
CTGAATGATCGGCGGGCGGGTGGGTGGAGGAATTGG	541	18	57	96	141	95	76	58	36
CACGCCACCATCCGTGTACCCCCTCCTGCCCCCTGC	491	22	21	11	49	77	76	235	36
GACTGTACCTGGTGGGAGGGTGGGTGGATGGTTCGT	473	14	27	90	140	88	76	38	36
TCGCCAGCAGAGGGGGGGTGGGTGGGCGTGGCGGTC	431	17	58	33	107	77	76	63	36
AACCGGTGTAGTGGGTGGGTGGGTGGTTATCGGGAC	423	9	43	74	101	69	76	51	36
CGTCGCATGGGGGGTCGGGTGGGTGGTATGCTTTGG	407	13	51	27	82	89	76	69	36
TGCAACATGGGGGGGTGGGTGGGATGGTTGCCTCGA	374	6	12	11	109	77	76	83	36
ACACGCGGTGGGTGGGGGGGAGGGTATAGCTTGTGC	295	10	16	21	80	55	76	37	36
CTCAACGTAGGGTGGGGGGGTGGGGTTGAGGTCGGA	263	12	8	15	69	43	76	40	36
TCGCGAAGGGTGGGGACTGCTCAGGATTGCGGATGC	178	1	1	3	22	12	76	63	36
AGGATCGCCGAGGGGGGTGGGCGGGTGGATCGGTGG	546	12	166	90	112	58	75	33	36
TGTCGAGTAAGTGGGTGGGTGGGTGGTACGAGCTTA	532	20	59	81	164	106	75	27	36
AGCGGTTGGTGGGGGTGGGCGGGTGGATGACCGGGA	527	15	111	74	126	85	75	41	36
CACCACGCACCCGCCCCCTCTTGTCCATCCCCGCCA	507	12	16	11	44	104	75	245	36
TCCGAAGTTGGTGGGCGGGTGGGTGGATAGCTTGGT	478	15	50	74	123	94	75	47	36
TCGTCGACAGTGGGTGGGCGGGTGGAGTTGAATATG	458	10	36	36	147	96	75	58	36
CAGGGGGACACGTGCGGGTGGGCGGGTGGTGTGGCT	427	13	23	34	96	102	75	84	36
ATCCAGCGGTGGGCGGGTGGGTGGAGTACAGGATGT	405	7	25	49	101	109	75	39	36
CGGGTGGGGGAGGTTCGGGAGTTTGTGGGCGGGGAC	396	27	15	25	106	72	75	76	36
TACAAGGTGGGGGGTGGGCGGGTGGTCCTTGCGATG	393	4	29	45	127	64	75	49	36
AAAGCCGAGGGTGGGTGGGAGGGTTGCTTTGGTCGA	363	10	21	24	121	77	75	35	36
AAGGACAAAGTGGGTGGGTGGGCGGATCGTGCATTG	326	9	31	34	83	73	75	21	36
TGCCACGAGGGTGGGGGGGTGGGATTCGTGCCTGAC	293	3	10	13	67	49	75	76	36
TGCTCGGGGCGGGTGGGGGGGTGGTAAGAGCCTGTG	287	6	12	20	81	47	75	46	36
ACCTCAGCTCGGGAGGGTGGGTGGGTGCCGGGTGTG	281	2	26	21	60	52	75	45	36
TCGCGAAGGGTAGGGACTGCTCGGGATTGCGGATGC	152	0	1	1	11	19	75	45	36
CTATGTAATGGAGGGTGGGTGGGTGGTTTGACTTGG	500	26	51	63	155	88	74	43	36
CATCGAGTCGTGGGTGGGTGGGTGGAAGGACATTGG	495	16	69	51	115	119	74	51	36
AACCGTGGGTTGGGCGGGTGGGTGGACAAAGGTGTG	479	17	47	44	148	99	74	50	36
TCCCGTCGGTGGGTGGGTGGGTGGAATGAGGCGAGA	471	19	87	57	118	69	74	47	36
CGCAGGGCTCGATTGTGGGTGGGCGGGTGGACAGAG	465	16	69	78	131	66	74	31	36
CCATCCCGCCACCTCTGTACCTGTCCTCCCCGCTGC	464	17	12	7	60	74	74	220	36
GACCGGAAGGTGGGCGGGTGGGTGGAATTGGCGGTT	459	11	54	43	125	103	74	49	36
CATGCAAGTTAGGGTGGGGGGGAGGGTGCGCATGGC	404	8	26	26	116	78	74	76	36
CTCACCGGGGGGGGTGTCGGGTGGGTTGTGTGAGGC	386	16	17	16	69	68	74	126	36
TGGGTCCAGGGGAGGGTGGGTGGGTTCGCGACCCTG	385	13	27	22	98	63	74	88	36
CCGCGCACGGGTGGGTGGGTTGGGTAGAGCCGTGGA	362	10	28	11	89	75	74	75	36
TGCCCAATGCGGGTGGGAGGGTGGATGTTTGGGATG	265	12	21	19	55	46	74	38	36
TCCAAGGCGGGTGGGAGGGGGGGTTGCTTGGAATGG	233	2	7	18	72	31	74	29	36
CAGGTTGTTGTGGGCGGGTGGGTGGATATAACCGTA	578	13	65	92	185	94	73	56	36
CCTGGATCGGGTGGGTGGGGGGGTGGTCCGAGGGTG	508	16	61	38	131	103	73	86	36
TGGCGTCAAGCGGGTGGGTGGGTGGAAATGTCGCCT	460	12	31	75	124	94	73	51	36
CACTGCGAGGGGGGTGGGCGGGTGGTTTGACAGAGG	447	4	61	40	81	106	73	82	36
CGAGCAAAAGGGTGGGGGGGTTGGGTCGCGAGATCG	437	9	32	36	128	83	73	76	36
TAGTGCACTGTGGGTGGGTGGGCGGTATGTGTACGA	400	14	44	49	134	55	73	31	36
TCGGTCAATAAAGTGGGTGGGTGGGTGGTCTCTGAG	316	8	30	27	84	71	73	23	36
ATCGGAACGGGGTGGGGGGGAGGGAATTTCCGCGTG	255	3	17	5	68	36	73	53	36
ACTCGGGGAAGGGCGGGTTGGGTGGGGCCGTGGTGC	233	4	15	17	51	38	73	35	36
TCGCGAAGGGTGGGGACTGCTCGGGATTGCGGACGC	136	0	0	2	5	22	73	34	36
TCGCGAAGGATGGGGACTGCTCGGGATTGCGGATGC	134	0	1	0	11	12	73	37	36
CCGATCAGTAGTGGGTGGGGGGGGGGAATGGTCGGA	509	11	48	33	102	94	72	149	36
CCCTCGCCACACCCTTCTCGCCCACTGCTCGCCCAA	413	16	19	12	75	76	72	143	36
CGCAGTGGGGGTGGGGGGGCGGGGTGCGGTCTTGTG	402	5	35	19	61	78	72	132	36
AGACTCCGGGGGGGCGGGTGGGTTGAGTCGATCGGC	370	10	15	30	116	71	72	56	36
ACAGAACGATGAGGGTGGGTGGGTGGTAAAGACTGG	338	1	34	36	89	73	72	33	36
TTGCCGAGGGAGGGTGGGGGGGAGGGTTTGAGGCGA	316	9	31	17	82	44	72	61	36
CACAGCGAGGGGTGGGTGGGAGGGGTCGAGCCGTGT	308	3	6	15	64	88	72	60	36
CGAAGTGGGTGGGTGGGCGGGTCGGCGTTGTGCGTT	307	6	16	10	88	58	72	57	36
CGAGTCATAGTGGGATGGGTGGGTGGATGGTTCGTG	264	8	20	32	50	34	72	48	36
ATTACAAGGGACCGAAGGCAAAACTATGATCGGTGG	100	3	0	1	3	4	72	17	36
CGCATAATTCGGGCCAGTGGGTGGGTGGGAGGAGGT	628	20	75	101	191	127	71	43	36
CCTTGAGTTGTGGGTGGGTGGGTGGTACTCTGAGAC	571	17	69	78	181	108	71	47	36
CGTGAACAAGGAGGGTGGGTGGGTGGTGTGTCGGCG	535	13	76	78	145	95	71	57	36
CACACCACCCCCCGCTCGCCCCGCTCCACTCGCCAG	529	23	27	13	67	60	71	268	36
TCGACAAAGAGGAGGCGGGTGGGTGGGTGGTCTCTT	506	9	41	86	170	88	71	41	36
TGGCTCCATGGTGGGGGGGTGGGTGGTTAGGAGCGA	473	12	48	76	107	107	71	52	36
CGCGGATGTGGTGGGTGGGTGGCGTGGTATTTGCGG	449	20	78	58	104	88	71	30	36
TGACGGTCGAAGAGGGCGGGTGGGTGGATAGACAGT	424	9	37	50	129	92	71	36	36
CGCACGGTCTGAGGTGGGTGGGCGGGTGGATTAAGA	417	21	43	71	110	61	71	40	36
TGCTGGGTCAGAGGGGGGCGGGTGGGTGGTCTGATC	402	17	51	55	109	70	71	29	36
CTAGCCTGTGTGGGTGGGGGGGTGGCTCGGCGTGGG	399	22	62	49	85	63	71	47	36
CGGTATGGGTGGGTGGGGGGCGTGGTATACCGGGAT	397	23	36	63	105	63	71	36	36
GGCGAAATCGAGGGTGGGTGGGTGGTATCTTGCAGC	385	13	32	50	124	63	71	32	36
ACTGATGTCGTGGGTGGGTGGGTGGTCTATCGTTGT	356	7	35	30	106	79	71	28	36
CATCCCCGTCACCCCGCTCGCCTTCCGCTCCCCCGT	354	11	17	12	41	67	71	135	36
CACGAACCGGGGAGGGCGGGCGGGTTGTTGTCGTGC	252	2	5	5	20	48	71	101	36
TCGCGAAGGGTGGGGACTGCTCGGGATTGCGGGTGC	142	1	0	0	14	9	71	47	36
CGCTGATGGTGGGTGGGTGGGTGGATTTTTATTCGG	532	15	66	57	159	102	70	63	36
CGGTTGGTAGTGGGTGGGTGGGTGGATTAACCAGAG	521	14	59	69	163	100	70	46	36
ATAACCGTGGTGGGAGGGCGGGTGGTTGGTTAAATG	428	2	51	52	133	95	70	25	36
CGAGGGGGAGCGGGTGGGTGGGTGGTTATGCGGAGG	418	11	36	42	124	69	70	66	36
CATGTCTCGCGGGATGGGTGGGTGGAGGACGTGGGC	371	9	32	24	97	72	70	67	36
CAATCAGCTGTGGGCGGGCGGGTGGATTGGGATTGG	344	7	26	36	73	78	70	54	36
CCAATCAGTGGGAGGGAGGGTGGGAATTGGGCTGTC	189	4	1	5	39	32	70	38	36
TCGCGAAGGGTGGGGACTGCCCGGGATTGCGGATGC	119	1	1	0	10	7	70	30	36
CCGCAACCGGGTGGGGGGGTGGGACAATTGCCGGGG	598	11	81	87	173	106	69	71	36
CCGGACGGTGGGTGGGTGGGTGGTTGTTAGGGTATT	576	23	59	82	185	106	69	52	36
CGAAGTCGTTGGTGGGTGGGTGGGTGGTTTTATCGA	533	11	70	70	159	100	69	54	36
CTAGATGGTGCGGGTGGGTGGGTGGAGAGGGATAGG	472	8	60	77	140	88	69	30	36
TCACTTCTGGAGGGCGGGTGGGTGGATGTACGTGAT	452	10	43	54	129	96	69	51	36
CCGCCACACCGTCTGTCCCCACCGCCTCCGCTCCAC	433	15	26	10	39	84	69	190	36
AAATTTCCGACAGGTGGGAGGGTGGGTGGATGTCGA	401	4	26	55	143	79	69	25	36
GATCCAACAGTGGGTGGGTGGGGGGAGTTGGTCATA	375	13	17	63	112	73	69	28	36
CAAGCCGGGGTTGGGGGGGTGGGTCTGTCTTGGGTC	286	11	8	6	43	61	69	88	36
TCGGGCAGGGTGGGATGGGCGGGTGTTGTGCTCGGG	263	10	15	10	40	44	69	75	36
CGGTGAATTGCGGGTGGGTGGGTGGTATTGATACTG	493	16	58	67	158	85	68	41	36
CACTCCTGCCGCCTCACCTGCTCCCCCCCGTTCCGA	450	21	17	19	42	91	68	192	36
CACACTGCACTTCCACCCATGTCTGCCCTTTGCCAC	425	25	13	11	50	65	68	193	36
ACCTTAGAAGGCGGGTGGGCGGGTGGATTAGATGGA	402	5	59	61	118	64	68	27	36
TCAACTGGGGGGGTGGGTGGGTGGACAGAAGGGCGA	399	7	41	41	107	74	68	61	36
ATGTCATCGTCGAGGGGGGGTGGGTGGTATTGTTGA	391	13	59	41	112	56	68	42	36
TCATTGAAAGGAGGGAGGGTGGGTGGATGCAATGAT	389	9	43	43	121	76	68	29	36
AGTGCACGGTGTGCGGGCGGGTGGGTGGTTCCGTGT	387	15	52	40	115	64	68	33	36
ACAAGAGGTTGTGGGTGGGTGGGTGGACCTCGGCTC	372	12	41	36	108	69	68	38	36
CCCTGTCCCCGTCCCTACCTCCCGTCATGCTGCTGC	357	11	22	10	52	57	68	137	36
GGCTAACACGGTGGGTGGGGGGGAGGAGAGCTTGGC	314	18	30	32	70	63	68	33	36
CGGATGAAGAGGGTTGGGAGGGTGGGTGTCGTCGTG	295	12	21	20	54	68	68	52	36
ACCGGCAATGTGGGTGGGAGGGCGGGTGGCCTGTGA	271	4	15	25	60	54	68	45	36
ATCTTACACGTGGGTGGGCGGGTGGTGGTCCAGGTG	257	4	38	27	56	44	68	20	36
ACAGTGGGGGTGGGAGGGTGGGGTGTCGTCTTCGTG	227	8	6	9	57	33	68	46	36
TCGCGGAGGGTGGGGACTGCTCGGGATTGCGGATGC	117	1	0	0	8	12	68	28	36
ATTACCAGGGACCGAAGGCAAAACTATGATCAGTGG	103	1	1	0	2	10	68	21	36
ATTACCAGGGGCCGAAGGCAAAACTATGATCGGTGG	91	0	1	0	2	2	68	18	36
TGACCGAGAGGTGGGTGGGTGGGTTGGATGGAAGGT	460	14	49	38	125	104	67	63	36
AGCGCCGTGGGGGGGGTGGGAGGGTTTGTGCTGCGG	407	15	37	33	118	69	67	68	36
CGGACTACGTGGGTGGGTGGGGGGATTAGTCCGAGC	394	8	48	34	96	82	67	59	36
AGTCATAGGGCGAGAGTGGGCGGGGGGGTGGTTTGC	364	9	55	55	98	57	67	23	36
CACACTCACCGTACGCCTCCTCGACTTGCCTCCCGA	353	4	17	15	38	62	67	150	36
CTCGCAGTGTGGGCGGGCGGGAGGATTTTGCGTAGG	336	5	30	30	82	67	67	55	36
CAGGTCGTGGGCGGGTGGGTGGTTCCCTGGTTGGAT	329	10	6	21	76	65	67	84	36
GCATCAAAAGGGTGGGAGGGTGGGTGATGCGTTCGG	317	6	13	17	125	59	67	30	36
TCGGGGCCTCAGGGGGGGCGGGTGGGTGGTGCGAGG	306	11	19	34	70	60	67	45	36
TCCCATTGCGGGTCGGGTGGGTGGGTACATGTGGTG	278	8	13	12	82	45	67	51	36
CATACGTCGGGTGGGTTGGGCGGGTCAGTGTGGTTG	260	7	12	5	55	49	67	65	36
ATGACTACGGTGGGTGGGAGGGTGGTGTGTGTCACT	249	6	10	27	76	48	67	15	36
TGTCGGGTGGGGGGGCGGGTGGACACTATGCGTCGT	239	13	4	11	63	44	67	37	36
ATTGCCAGGGACCGAAGGCAAAACTATGATCGGTGG	94	0	0	0	6	9	67	12	36
ATTACCAGGGACCGAAGGCGAAACTATGATCGGTGG	90	0	1	0	3	12	67	7	36
GATCATGAGGTGGGTGGGGGGGTGGAACTTGATCGA	556	21	63	68	189	97	66	52	36
TGTCCATTACCGGCGGGCGGGTGGGTGGAGGTTTGG	514	11	59	88	129	108	66	53	36
CGAATCACGTGGGGGGGTGGGCGGAAGATTCGTAAG	435	16	29	38	146	100	66	40	36
CGCATCAAGGTAATGGCGGGAGGGGGGGTGGAGATA	416	10	48	37	140	87	66	28	36
ATTGTAACGAGTGGGAGGGTGGGTGGAAGGTCTATG	378	10	35	56	120	65	66	26	36
CGCGAACGTTGTGGGAGGGTGGGGTGGAAAGCGAGC	372	9	16	49	84	97	66	51	36
CGGACGCGAAAAGTGGGTGGGTGGGTGGTGAGAGTC	367	2	34	31	90	101	66	43	36
ATAGCTCGGGTGAGGGCGGGTGGGTGGTCTGAGCGG	362	12	42	48	92	68	66	34	36
ATGGCCATGAGAGAGGGTGGGTGGGTGGACTTCGGC	351	10	28	32	93	75	66	47	36
ACTTGGTCCGGTGTGGGGGGGTGGGTGGACGGACGG	344	9	55	41	76	64	66	33	36
ACAGCACGTCGGGTGGGTGGGGGGGGTGCGAGTGGA	340	7	21	41	109	70	66	26	36
CGGACCAACGGGTGGGGGGGCGGGTAGGGTCCTGGG	334	6	20	18	78	75	66	71	36
CTGGGAATGGGTGGGAGGGCGGGTGGTATTCCGCGG	300	5	16	30	73	56	66	54	36
TCAGGAAGGGTGGGTGGGGGGGCGGAGCTGCGTGTC	294	10	6	15	54	72	66	71	36
CGATCGCGGGGGGGCGGGTGGGTGGTTCACATCGTG	284	3	14	10	57	57	66	77	36
CAACAGAACGGGTGGGTCGGGTGGGTCCTCGCTTGG	275	4	16	12	45	49	66	83	36
TCGATGGGGGGGCGGGTGGGGAGCCTTGCGGGGAGT	272	12	10	14	57	61	66	52	36
TCGACCGGAAAGGGGTGGGCGGGTGGATCAGGGAGA	258	8	14	23	42	63	66	42	36
CAGTGGACCGGGAGGGGGGGTGGGTTGTGTTCATGG	249	4	12	8	64	50	66	45	36
TGACCACGTGGGGTGGGTGGGAGGGAGTGGGGCCAA	204	3	10	6	59	33	66	27	36
TCGCGAAGGGTGGGGACTGCTCGGGATTGAGGATGC	144	0	0	1	11	13	66	53	36
TTGCGAAGGGTGGGGACTGCTCGGGATTGCGGATGC	136	0	2	1	9	16	66	42	36
TCGCGAAGGGTGGGGACTGCTCGGGGTTGCGGATGC	123	2	0	0	12	10	66	33	36
AGCTCAGATGGGGGGTGGGTGGGTGGTGACTGGCTT	383	10	44	60	102	63	65	39	36
CCGCGATTCTGGGGGCGGGTGGGTGGTTAACGTGGG	375	12	42	48	79	80	65	49	36
TTATCACTGTGGGCGGGTGGGTGGAAAGATTGTCAG	375	10	41	59	121	60	65	19	36
TCGTCGTGTCGAGGGTGGGTGGGTGGAATACGTCGA	375	12	49	45	86	87	65	31	36
GACAGCCAAAGTGGGTGGGTGGGTGGCTTGGCCGTG	351	8	42	59	93	60	65	24	36
TTCGGCCGGTGAGGGGGGGTGGGTGGTTAGGCAGGG	351	10	25	47	107	60	65	37	36
CTGGCCAGTGTGGGTGGGCGGGTGGTTGGCCTTCAT	348	18	15	30	94	74	65	52	36
TCAGGGCAGGTAAGGTGAGGGTGGGTGGGTGGTTTA	329	13	17	40	99	68	65	27	36
TACCGATGTGGGGGGAGGGTGGGCGGAACATCTGGA	290	5	18	19	63	67	65	53	36
ACGATCGCGGGTGGGAGGGAGGGTAGAGGGCCTGTG	252	9	17	15	60	42	65	44	36
CACGAACCGGGGAGGGCGGTCGGGTTGGTGTCGTGC	165	4	0	9	20	21	65	46	36
AACACAGGGGGCTGCTCGGGATTGTCGGACGTGGTG	104	0	1	0	9	5	65	24	36
TTGACAGAGGAGGGTGGGTGGGTGGACATGTCTCAA	432	13	37	52	134	85	64	47	36
CGATTACATGTGGGTGGGTGGGCGGACAGGAATCGA	374	11	68	42	81	72	64	36	36
CTCCGAACTGTGGGTGGGCGGGCGGTGACTTCGGTT	277	10	14	26	54	65	64	44	36
CACGAACCGGGGAGGGCGGGCGGTTTGGTGTCGTGC	186	2	4	4	24	20	64	68	36
ACACGAATGGGGATGGGCGGGTGGGTTCAGAGTTGG	172	3	16	5	30	20	64	34	36
ATTACCAGGGACCAAAGGCAAAACTATGATCGGTGG	90	0	0	0	3	4	64	19	36
ATTACCAGGGATCGAAGGCAAAACTATGATCGGTGG	88	0	0	1	1	6	64	16	36
CGGGTGGTAAGGGGGGTGGGTGGGTGGTTACCAACA	458	8	53	53	137	93	63	51	36
TCGGCATGTTCGGTGGGAGGGCGGGTGGAAAATATG	456	11	51	64	145	95	63	27	36
CACCCCACACTGTTTTTGCGCACACCCCCTCCCGTC	413	17	24	8	40	82	63	179	36
CCACCTCCACGCCCACTCCACGTCACCTTCTCGCGA	411	13	18	9	41	63	63	204	36
TGGGGGACTGGCGGGTGGGTGGGTGGTTGTTACCGT	398	11	40	50	119	88	63	27	36
TGCGGCACAAGGTGGGTGGGTGGGTGGTGGGTCGTG	379	3	61	47	100	53	63	52	36
CCACACCGCCCCATGCTTCCACGTCCCTGCTTGCCA	358	15	17	5	44	56	63	158	36
CACCCTCGCGCCCCATCGTTCGTCCCCGTTTGCCAC	307	8	14	12	25	49	63	136	36
AGACAATGGAGGGTGGGTGGGCGGTGTGTCTATATG	304	6	23	35	101	54	63	22	36
CGTTCGTTTGTGGGTGGGTGGGGGGTGACCGTCGGC	289	9	40	34	72	47	63	24	36
TGACGGTGGGTGGGCGGGTGGAGTCGGTACTCTTAC	280	3	17	22	105	50	63	20	36
CGGACCGAAAGGGTGGGAGGGTGGGCGGACAGTTTG	214	3	12	14	42	40	63	40	36
AACACTGGGGGCTGCTCGGGATTGTCGGACGTGGTA	176	1	6	3	15	36	63	52	36
GGGTCACATCGGTGGGGGGGTGGGTGGTGATTTGGA	549	20	144	82	130	74	62	37	36
TGGTGACACCGTGGGTGGGTGGGCGGAAAGTCACTC	426	13	49	49	148	79	62	26	36
CGGGGTTAAGGTGGGTGGGCGGGTGGATTTCCCCGA	412	8	75	83	93	72	62	19	36
CACGCCCACCCTCTGTGCCCCCTGCTTCCCGTCCGC	410	11	16	9	46	45	62	221	36
ACTCAGTCGAAGCGGGTGGGTGGGGGGTAAGACTGT	396	9	43	54	112	94	62	22	36
CAACCCTATGGTGGGTGGGTGGGGGGTATAGGGTGC	361	13	35	39	83	70	62	59	36
AGTGACGAAGGTGTGGGGGGGCGGGAGGTTTCGTAA	354	14	29	40	126	61	62	22	36
ATGACGACGCGGGTGGGTGGGTGGTATTTGTCAGTT	349	16	27	26	103	76	62	39	36
CCTCCTTCCGCGGGTGGGTGGGTGGCTAAGGATGGC	320	7	31	32	78	48	62	62	36
ATTCCGCATGTGGGCGGGCGGGTGGCGATGGAATGA	319	7	22	30	92	73	62	33	36
CCACCCACACGTCCGCACACCACTCCCTGCCCACTA	314	7	13	7	37	69	62	119	36
CACCGGATGATGTGGCGGGTGGGTGGGTTTCCGAGG	300	8	25	12	75	56	62	62	36
CGTGACCAGTTAGGGTGGGGGGGATGGGTGTGGTCA	278	8	18	15	80	58	62	37	36
CCCGGGTGGGAGGGCGGGTTGGGGCCAGGGTTACAC	249	7	13	7	67	47	62	46	36
AGGACGGGGGGGGTGGGTGGGTCGTGTTCGCTGTGA	245	4	17	11	72	41	62	38	36
CGACTAGAGGGGGGGTGGGCGGGTTGTTCGGCGATA	208	8	8	4	59	37	62	30	36
ATATGTCCCCGGTGAGGGTGGGTGGGTGGAAGGAGA	458	13	64	90	124	66	61	40	36
CTTCAGTTCATCGGTGGGCGGGCGGGTGGAGATGGA	454	16	57	78	129	76	61	37	36
CTCTTGAGTCGAGGTGGGTGGGTGGGCGGACGACGA	351	11	27	51	96	76	61	29	36
ATGGTCCGGGCAAGCGGGGGGGTGGGTGGTGCAGGA	334	14	40	20	60	84	61	55	36
CCAGTCAGGTGGGTGGGTGGGCGGTTTAAATATGGG	318	10	26	33	84	64	61	40	36
CACTTGCCGGGGAGGGGGGGCGGGATTGTGCGAGGG	309	2	26	12	54	57	61	97	36
ACACCACGTGGCGGGTGGGTGGGTGGCAGTTGTGTG	287	7	20	19	58	68	61	54	36
ACCGACGGGGAGGGGGGGTGGGATAAGTTGACCGTG	245	3	9	5	48	46	61	73	36
CCGGTGGTGGGTGGGTGGGCGGAACCGGTGTTATGC	199	4	10	4	39	40	61	41	36
TCGCGAAGGGTGGGGACTGCTCGGAATTGCGGATGC	114	0	1	0	9	7	61	36	36
CGGGCGATAGAGTGGGCGGGCGGGTGGAATTATCGT	404	9	40	76	108	76	60	35	36
CAAGAGGAGGCGGGTGGGTGGGTGGAGCTAGTATGG	391	9	53	52	81	83	60	53	36
CAATTCGGAATAGAGGGTGGGTGGGTGGTTTTCGAA	389	16	53	67	100	65	60	28	36
TGGTCCTAATGTGGGCGGGTGGGTGGTGGGACAAGA	381	6	37	74	108	71	60	25	36
CGGAGATTTGTGGGGGGGCGGGTGGTGTCTCCCGTG	372	15	38	42	98	81	60	38	36
CATACCCTCGTGGGTGGGTGGGTGGTCTTGGTTGAG	367	10	36	28	98	75	60	60	36
GCCATGTCAGCTGCGGGTGGGTGGGTGGTCCGCTGA	362	12	35	33	119	76	60	27	36
ACACGTATAATGTCAGGTGGGGGGGTGGGCGGATGA	352	11	27	37	113	65	60	39	36
ACCCCCACGTCACATCCCGCTTGCCTCCCCTGCCCA	344	12	28	5	40	54	60	145	36
TGGTACCATCGGGGGTGGGTGGGTGGATTTTGGTAC	295	8	22	36	88	54	60	27	36
TCGTACAAATGGGGGGGTGGGCGGGTCAGGCGAGGA	292	6	23	31	83	59	60	30	36
CAGGGCGGGTGGGGGGGCGGGGTAGTCCTTGGCGGA	287	1	10	14	50	48	60	104	36
CCAATCAGTGGGAGGGAGGGTGGTAATTGGGCGGTC	185	3	5	7	35	35	60	40	36
AGCACGGGTGGGAGGGTGGGTCTGTGCTTGTCGTCC	173	9	3	3	38	28	60	32	36
ATTACTAGGGACCGAAGGCAAAACTATGATCGGTGG	85	0	0	2	3	3	60	17	36
CAAGTAGGAAGTGGGTGGGTGGGTGGACTCTAGTTG	445	14	66	70	118	79	59	39	36
CGGCGAGAGGGAGGGCGGGCGGGGATACGGCGGGTC	397	7	22	16	74	88	59	131	36
CGGGCCTTGTGGGTGGGTGGGAGGATCGTGCCTCGG	346	15	31	38	91	55	59	57	36
CCCACGCCCTCCTCCCCAGTTCGCACCGTCCGCCAC	344	13	19	10	44	66	59	133	36
TCGGTTCGTATGTGGGTGGGCGGGGGGTTATCGGAC	335	13	28	43	91	50	59	51	36
CCGCGGAAGGGGGGGGGGGAGGGTGGACGACGCGGA	324	9	18	29	75	75	59	59	36
AGTGACAGAAGTGGGCGGGTGGGTGGTTTGAACTGC	322	4	42	41	84	57	59	35	36
CCTACCGTGGGTGGGTGGGTGGTTCTGCATTATGGG	316	9	45	18	79	61	59	45	36
TCGCGGATGGGTGGGTTCCGGGTGGGTGTTGTGCGG	279	10	30	22	47	51	59	60	36
ACCTTAGGTCCTAGTGGGTGGGCGGGTGGTATGTGA	226	3	19	32	62	39	59	12	36
ACGGCGGGTGGGCGGGGTGGGTGTCCGTGCGAGATT	209	8	11	2	59	51	59	19	36
TCGCGAAGGGTGGGGACTGCTCGAGATTGCGGATGC	140	1	0	2	5	19	59	54	36
TCGCGAAGGGTGGGGACTGCTCGGGCTTGCGGATGC	117	0	0	0	12	8	59	38	36
ATTACCTGGGACCGAAGGCAAAACTATGATCGGTGG	73	0	0	0	3	0	59	11	36
CATAGACGGTGGGTGGGCGGGCGGAGGATATATGAA	461	10	55	67	146	90	58	35	36
GATGAAGCGGGGGGTGGGTGGGTGGAGACTACGTCG	417	11	85	48	117	69	58	29	36
CCGTTCACCCCGCCGTCACCTGCCTCCGCCCGCCAC	373	15	13	8	39	73	58	167	36
TGCCTCGCGAGGGGGTGGGTGGGGGGAAGCAATTGG	363	10	34	37	104	76	58	44	36
AAACATTGGGGGGTGGGTGGGTGGAAATGTCGCGCT	357	9	55	56	102	54	58	23	36
CCACCTCATGCCCACTGCCTACCCCTTGCTGCGTTC	286	8	20	7	44	50	58	99	36
TGACCATTGTGGGTGGGGGGGTGGCGGGTCAGTCAA	283	10	21	41	65	55	58	33	36
ATCGCCGGGTGGGTTCGGGTGGGTCTAGCGGTGCGG	265	12	19	23	60	45	58	48	36
CGCTGCAATGGGGTGGGTGGGTCGGGATCGCTGCGA	245	10	14	13	37	58	58	55	36
CTAATCGGGGGGGTGGGCGGGAGGACGATCTATGGC	234	10	7	29	67	45	58	18	36
ATTACCAGGGACCGAAGGCAAAACTATGAACGGTGG	89	2	0	0	7	5	58	17	36
GGGCCACCAGCGGGAGGGTGGGTGGAGGTGGTTCAT	395	26	28	52	133	62	57	37	36
CGAGAAGGGGGGGAGGGCGGGAGGACGTCTCGGCTG	361	17	10	19	87	76	57	95	36
CGACATGTTGGGTGGGTGGGAGGGTATGTCGGAAGG	356	14	13	31	149	64	57	28	36
CTAGGGCGGGTGGGAGGGTGGGTGCCCCTTCTGGGA	351	12	18	12	95	81	57	76	36
CGAACGGGGGGGGTGGGTTGGGTAGTAGGTTCGGAC	337	10	19	13	90	77	57	71	36
AGCGAGAAAGGGGGGTGGGTGGGCGGTTTCTGCTGA	331	13	39	57	80	58	57	27	36
CGCGTTGGGGAGGGGGGGTGGGATTCGAGCGGAGGC	321	11	40	30	90	54	57	39	36
ACTTCATATGGTGGGTGGGCGGGTGGTTTAAGGGTG	301	15	36	27	93	54	57	19	36
TCGTGTAATATGTGGGTGGGTGGGCGGTCAAAACGA	293	5	31	48	89	48	57	15	36
AGGATGGTGGGGGGGTGGGTGGGATCCTGGAGTTGG	292	2	22	18	104	58	57	31	36
CCTGGACAGTGGGTGGGTGGGCGGAAGATAACTGGG	290	4	32	25	61	69	57	42	36
CTGGGCCAGGGGGGGGTGGGAGGGGGCCGAGGATGT	278	4	13	23	67	67	57	47	36
CAGGGACACGTGGGTGGGTGGGCGACAAATCCTCGG	267	6	12	9	54	61	57	68	36
CATACTTCGGGTCGGGTGGGTGGGTTTGTATGCTGG	235	10	3	13	68	52	57	32	36
CTCGTCGGTCGTGGGTGGGTGGGTGGCCTGACGACA	222	4	26	10	45	49	57	31	36
CACGAACCGGGGAGGGCGGGTGGGTTGGTGTCGTGC	209	1	5	1	18	27	57	100	36
CACGAACCGGGGAGGGCGGGCTGGTTGGTGTCGTGC	168	0	5	2	20	32	57	52	36
TCGCGAAGGGTGGGGACTGCTCGGGATCGCGGATGC	106	0	1	3	4	13	57	28	36
ATTACCAGGGACCGAAGGCAGAACTATGATCGGTGG	83	1	0	0	3	6	57	16	36
ATTACCAGGGACCGAAGGCAAAGCTATGATCGGTGG	76	0	0	0	4	4	57	11	36
TAGTTGAACGGTGGGTGGGTGGGCGGTGTTCGACAT	344	10	46	58	98	57	56	19	36
AGTCGAAAAGTGGTGGGAGGGTGGGTGGTATTTGAG	338	7	39	53	99	64	56	20	36
CGGCGTAAGGTGGGTGGGTGGGAGGTCGCGGCGGTC	330	5	65	15	77	65	56	47	36
TCGTTCGGTGGGTGGGTGGGTGGAGACTTTGAGCTT	329	3	47	45	102	58	56	18	36
CACCCCACTGCCCCACGACCTCCCCTCCTCTGCGTA	309	10	21	12	27	39	56	144	36
CGGTGAGATGTGGGTGGGTGGGTGGCTTCACCTGTG	291	6	14	19	69	64	56	63	36
GGAACGAAGAGTGGGAGGGTGGGTGGTTGCGTTTCG	289	12	31	39	72	55	56	24	36
TGCTCCGAAGGGTGGGAGGGTGGGTCGTGGCGTTGG	288	7	25	30	67	60	56	43	36
GCACGATGTGTGGGCGGGTGGGGGGTTCCGTGCGTA	263	8	33	25	76	40	56	25	36
CTATCAAGGTGGGTGGGCGGGTGGAATCGATTTTGG	262	7	42	22	72	43	56	20	36
TACACCACGATGGGAGGGCGGGTTGGGTGTGGTGAT	256	7	13	14	73	39	56	54	36
CACCCGCCCGTACTCCGCCCGACCGCCCTGCCTCGC	250	11	11	4	30	35	56	103	36
TGGTCCGGGCGGGGGGGAGGGTGTGACCAATCTTGT	220	5	6	9	63	53	56	28	36
CGGGCAGACTGGGGGGCGGGCGGGTTGGTGTCGTGC	200	5	16	5	38	37	56	43	36
CACGAACCGGGGATGGCGGGCGGGTTGGTGTCGTGC	160	2	2	3	21	16	56	60	36
TCGAGAAGGGTGGGGACTGCTCGGGATTGCGGATGC	114	0	0	0	6	9	56	43	36
ATTACCAGGGACCGAAGGCAAAACTATGTTCGGTGG	77	0	1	0	1	3	56	16	36
ATTACCAGGGACTGAAGGCAAAACTATGATCGGTGG	76	0	1	0	2	5	56	12	36
TTTGGTCCGGTGGGAGGGTGGGTGGAGGAGTATCTG	456	13	44	75	162	74	55	33	36
CACCCTCACCCACCCTCTCGCGTCGTCTGCTCCGTC	407	15	21	12	40	64	55	200	36
CGCACAGGGAATGAGGGGGTGGGTGGGTGGATCTTC	392	10	50	39	127	86	55	25	36
ATCACTGTAGAGTGGGTGGGTGGGTGGTACTACGAT	340	17	46	58	74	55	55	35	36
CAATTCCGTGGAGGGTGGGTGGGCGGTCGGCGTTGG	327	8	41	47	85	56	55	35	36
CACGTATCGGGTGGGCTGGGGGGGTCAATGCGTGTG	304	15	12	7	56	62	55	97	36
CAAAGGGAGGTGGGTGGGCGGGCGGACCCTTTTGTT	302	9	35	44	77	60	55	22	36
CGGAACACTGGGATGGGTGGGTGGGTTGGTTCCTGG	300	6	22	20	99	49	55	49	36
TGAACATGGGTTGGGTGGGGGGGTCGTTCGGAATGG	297	7	14	15	121	53	55	32	36
AGAGCACAGGGGGGTGGGTGGGCGGTATGGACTCGG	285	2	40	29	54	52	55	53	36
ACGGGACGGGTGGGGGGGCGGGTTGGACGTTCGTGG	280	4	26	23	68	53	55	51	36
ATCCAATGGCGGGTGGGTGGGCGGAAGGAGATGTTA	278	4	26	41	88	48	55	16	36
CACCGCGAGGGGGGGGTGGGTGGGAGCGTGTGGTTG	268	9	16	21	64	41	55	62	36
ATCGATTGGGGGTGGGTGGGTGGAAATAGATTGTGG	266	3	41	37	64	44	55	22	36
TAGTCCGAGAAGTGGGTGGGTGGGTGGTCTTGGGCA	262	6	41	39	64	41	55	16	36
ACACATTTGGTGGGTGGGAGGGGGGAAGAGAGTGTG	257	5	22	21	82	56	55	16	36
TCCCCATCTGGTGGGTGGGCGGGAGGAAGGAGGGGC	244	3	34	36	67	38	55	11	36
CGGGTCTAGGGAGGGTGGGTGGGTGACACGGCTGAA	240	2	9	18	63	57	55	36	36
CAGCACGTGGTGGGCGGGCGGGTGGAACGTGGCGGA	217	1	6	3	32	30	55	90	36
CCGAATCGGGGGGTGGGCGGGTGGATATTCGTATGC	186	2	6	6	35	35	55	47	36
TGGCCAAGGTGGGAGGGCGGGTGGATGGTCCGTCGT	167	3	4	7	32	36	55	30	36
CACACCCACCCCCCACGCCGCAGCTGTTCCGTCTGA	486	20	20	9	61	73	54	249	36
TCGGAAATTGGTGGGTGGGTGGGGGGAGAGAGCCAG	393	12	48	88	94	69	54	28	36
CGGGTCGCTGGTAGTGGGTGGGTGGGTCAGACCGTG	384	14	36	20	96	96	54	68	36
CTATCTCTTGTGGGTGGGTGGGAGGTGGAGACAGTG	379	5	63	78	103	46	54	30	36
CTGTCAGATTGTGGGTGGGTGGGTGGTAAAATAGGG	372	9	66	61	102	58	54	22	36
CTCGTCTTTGGAGGGTGGGGGGGTGGATGGGACGTG	336	10	46	52	79	69	54	26	36
ATACGTTCGGGGGTGGGTGGGTGGAAAGCGTCTATG	333	11	30	40	107	70	54	21	36
CACACCTGTCCTCCGCTCCTCGTCCCTCCGCGCTGC	310	13	19	8	33	50	54	133	36
CACCCTGCACTACCGCCCGCCACGCCACACCGCGTC	308	4	20	4	38	44	54	144	36
ACCGGCTGTGGTGGGTGGGTGGGTGGTACTTAGGTG	306	7	43	49	62	53	54	38	36
TTCCGTAGACGTGGGTGGGTGGGTGGTGCCGAAGGA	298	10	28	50	78	53	54	25	36
CTATCCACGGGGGGTGGGTGGGCGGAGTGTGATAGA	298	8	22	42	66	65	54	41	36
AACGGACTGGTGGGCGGGTGGGTGGTGGTTCGAGGG	296	8	42	36	57	56	54	43	36
CGATTGCCGAGGGTGGGTGGGTGGTTTTTCAAACGG	294	6	18	35	78	63	54	40	36
CACAGGGGGGGGTGGGTGGGAGGGACCTGTGTATCG	289	3	37	24	83	69	54	19	36
AAGACAGGCGGTGGGCGGGTGGGCGGAGTTGTTGAT	281	2	22	35	84	61	54	23	36
CCTCAGCGGTGGCGGGTGGGAGGGTGGAACCTGGGG	266	16	19	21	69	44	54	43	36
CGAACGCACTGGGTGGGAGGGGGGGTGATTTGCGGG	256	14	19	8	55	51	54	55	36
ACAGCATCGGGGGGTGGGTCGGGCGGAGAGTAGGTG	254	6	30	24	57	43	54	40	36
TGTAACTCGTGGGCGGGTGGGTGGTTATGTTGACGG	249	5	31	29	70	45	54	15	36
CAAACGCAGAGGAGGGAGGGGGGGTGGATGGCGTTA	244	12	24	10	53	51	54	40	36
ACGGTCTGACAGGGTGGGCGGGGGGGTGGCCGTGAA	236	5	8	22	77	40	54	30	36
CATCGGGGTGGGTGGGTTGGGATTATGGCTTGCGCC	234	6	8	3	58	62	54	43	36
CACGAACCGGGGAGGGCGGGCGTGTTGGTGTCGTGC	142	1	2	1	16	20	54	48	36
TCGCGAAGGGTGGGGACTGCTCGGGAATGCGGATGC	103	0	0	2	8	9	54	30	36
ATTACCAGGGACCGAAAGCAAAACTATGATCGGTGG	69	0	0	0	1	1	54	13	36
GTTACCAGGGACCGAAGGCAAAACTATGATCGGTGG	67	0	0	0	3	4	54	6	36
CGGTCAGCAGGGGGGGGGGCGGGTGGTTGCAGATCG	390	15	79	29	82	81	53	51	36
AACATACGTGTGGGTGGGTGGGTGGTAAAGGGTTGT	384	9	40	52	114	83	53	33	36
ACCTGAAGAATGTGGGTGGGTGGGTGGCGCTGGGTG	356	12	55	40	83	76	53	37	36
CCTAGGAGTCGGTGGGCGGGTGGGCGGAGATGGTGG	349	5	44	54	97	64	53	32	36
ATCGACAGGTTGGTGGGGGGGTGGGAGGATATCTGT	318	10	32	30	101	58	53	34	36
TTCGGTCAGGTTTGTGGGTGGGTGGGTGGTTCATGA	315	11	13	32	101	67	53	38	36
CTAGAAGGGGGAGGGTGGGCGGGTGGTTCTGGTTGG	313	9	16	31	116	49	53	39	36
CCTGCCGTTGGGTGGGCGGGGGGGTATCGGTCGGGT	311	11	19	16	77	70	53	65	36
CACCGGAGTTGTTTGTGGGTGGGCGGGTGGTCAACT	310	5	33	26	110	61	53	22	36
CATCGTTCGTGGGTGGGGGGGTGGTTAATCGTTTGG	308	13	27	23	93	65	53	34	36
TAGTGAACGAGTGGGAGGGTGGGCGGTAGTTCTCAA	295	8	20	28	101	67	53	18	36
AGCGACCCGGGAGGGAGGGTGGGGGGTGGGTCGGAC	292	3	19	18	69	69	53	61	36
CCGGGACTTGGGTGGGGGGGAGGGTGTCCCGGCGTT	291	12	16	19	88	58	53	45	36
TCATTGTCTCGCGGGTGGGCGGGTGGCTGACCAATA	289	11	31	32	94	46	53	22	36
ACAGACAGCCGGGTGGGAGGGTTGGGTTGGCGTCTC	286	2	14	13	81	60	53	63	36
TCCAAGGTCAGTGGGTGGGTGGGTGGCGACTTCTGC	275	8	25	37	88	41	53	23	36
TAATCCAGTACGGCGGGCGGGTGGGTGGAGTCTGGA	275	6	31	35	76	54	53	20	36
ACTAGTCGTCTTGAGGGTGGGTGGGTGGCAGTACGA	273	9	34	27	77	52	53	21	36
CATGTCCGTTCTGTGGGTGGGGGGGTGGCAGGATGG	270	7	28	29	78	50	53	25	36
ATCTAACAAGTGGGTGGGTGGGAGGACGTTATGTGG	266	3	31	35	66	61	53	17	36
TGATCGTCGGGTGGGTGGGGGGGTTGCGATACCCGG	256	5	22	20	75	47	53	34	36
CACTAACGGGGTGGGAGGGGGGGAAGGTTACGTGGG	247	5	15	8	62	51	53	53	36
CAACGACGAAGGGAGGGCGGGGGGGGGGAGTTTGGC	238	9	15	12	45	37	53	67	36
CATTGGGAGTGGGTGGGCGGGTGGTCCGTTTGTTGG	236	3	29	23	60	43	53	25	36
AAGCAAGCGGTGGGTGGGGGGGTGGTGTCTGCCCTG	230	7	27	17	54	43	53	29	36
TCGTACAGGGGGGAGGGGGGGTGGGATGCGTTCGTG	219	6	31	9	31	36	53	53	36
TTCGGTCAGTGGGAGGGTGGGTGGTCGGGATCGAAC	214	5	10	27	65	44	53	10	36
TCGGTCGTACGGTGGGGGGGAGGGTTGGAGTACGTA	183	11	13	11	38	31	53	26	36
AGCGACGGCGGGTGGGTGGGTTGGAGGCGCTACAAT	325	17	49	49	84	56	52	18	36
TGAATGGGTCAGGTGGGGGGGCGGGTGGATGACCAT	316	10	45	56	97	44	52	12	36
CCACGGAAGGGTTGGGGGGGTGGGTCGTGGGTGGGC	297	5	30	13	77	57	52	63	36
TTCACTTAAAGCGGGTGGGTGGGTGGTTAAGTGTGT	296	14	36	43	73	52	52	26	36
CATCGCACCGGGCTGGGTGGGTGGGATCGTGCGTGT	278	8	9	12	61	62	52	74	36
AATCTGATGGCGGGTGGGTGGGTGGATCAGGCCATT	276	8	29	38	80	53	52	16	36
CGAAGTTGGTGGGTGGGTGGGAGGTATCTGTCGGAC	249	5	28	15	65	49	52	35	36
CCTTCAGACAGGTGGGTGGGCGGGGGGATGTCAGGA	229	5	10	18	51	55	52	38	36
CGGGGGAAAGTGGGAGGGTGGGTGGATGCGCCGTGA	225	2	13	11	35	42	52	70	36
TGATGACGCGGTGGGGGGGAGGGTGGAGCGGCCTGC	224	6	12	14	58	46	52	36	36
GCGCGAATGGTGGGCGGGTGGGTGGATTTTTTCGTG	214	10	38	36	36	26	52	16	36
AACGTCGAGGCGGGTGGGTGGGGGGGTTGCAGTCGA	204	1	14	5	55	36	52	41	36
CCGGGTGGGTTGGGTGGGTGGGACTTTGTGCTTGTG	179	2	5	6	46	25	52	43	36
CCAATCAGTGGGAGGGAGGTTGGGAATTGGGCGGTC	166	3	5	11	25	28	52	42	36
ATCACCAGGGACCGAAGGCAAAACTATGATCGGTGG	88	0	1	0	0	2	52	33	36
CACACCCCACACACTCCTCGCTGGCCTCCTTCCGTC	363	16	16	16	40	62	51	162	36
CCAGCCCACGCTCTCCCGCCCCAGCATCCCGCCCGA	356	19	20	8	34	62	51	162	36
CACGATCCGGGTGGGCGGGGGGGTTGTCGAGCGGGG	352	14	29	23	99	70	51	66	36
CGGTCCACGGGTCGGGTGGGTGGGTTCAAGACGCGG	329	12	30	22	76	81	51	57	36
CCTCCCCGCCCGACCTGCTTGCCCCCCTTGTGCTGC	318	13	20	6	30	47	51	151	36
GCATGATGCGGTGGGTGGGCGGGTGGATCGTCGTGT	317	7	62	31	88	58	51	20	36
AATTACAGACTGGTGGGTGGGTGGGGGGAAGGCTGG	316	7	48	61	91	37	51	21	36
CGCCACTAACGTGGGTGGGCGGGTGGATTATAGTGG	306	10	46	35	79	64	51	21	36
TGATGGTCGTTGAGGGTGGGTGGGTGGTCTGCCATG	306	8	48	31	101	50	51	17	36
ACAGAGGATGGTGGGTGGGAGGGTGGAATACAATGG	302	8	20	48	99	48	51	28	36
ATAGGTGGCAGAGTGGGTGGGTGGGTGGTAGTGGAA	299	15	51	50	73	46	51	13	36
ACGACGTCGGGGGGGTGGGTTGGGATGAGTCTGCGA	297	6	24	10	86	62	51	58	36
CTAACGTTGGTGGGAGGGTGGGCGGTGATACTTAGG	294	11	28	35	86	48	51	35	36
CCTGGTCGAGGGGGCGGGTGGGTGGTTGCCAAAGGG	289	9	30	31	67	59	51	42	36
CACCCCACCACCTTGTCTACGCCCACGCTTCCCTGC	288	7	12	10	48	55	51	105	36
CCAATACCTCAGTGGGTGGGCGGGCGGAAAGGTGGG	284	7	21	28	69	64	51	44	36
TAGGACGTATGGTGGGTGGGAGGGTGGAATGCGTGG	272	3	35	46	72	50	51	15	36
ACGACCGCGGGCGGGGGGGTGGGTAACGGGACCGTG	269	9	19	12	56	71	51	51	36
TGAGCAAAATGGGTGGGGGGGAGGGGTGCTCGGCGT	264	0	20	22	76	58	51	37	36
ACGTCAGTTTTGTGGGGGGGTGGGTGGTCAACTGAA	255	7	36	26	80	44	51	11	36
CTGGGGGGGGTGGGAGGGTGATTGGCTGCGTGGACA	211	8	6	4	53	46	51	43	36
CCAATCAGTGGGAGGGAGGGTGGGAATTGGGTGGTC	187	2	2	6	46	31	51	49	36
TCGCGAAGGGTGGGAACTGCTCGGGATTGCGGATGC	114	0	0	3	12	14	51	34	36
ACTACCAGGGACCGAAGGCAAAACTATGATCGGTGG	74	1	1	0	6	5	51	10	36
ATTACCAGGGACCGAAGGCACAACTATGATCGGTGG	71	1	1	0	2	5	51	11	36
ATTACCAGGGACCGAAGGCAAAACTATGACCGGTGG	60	0	0	0	4	3	51	2	36
CCAACCAGCCCACGCCCGCGCCCGACCCCGCACCGA	571	23	17	6	37	61	50	377	36
CGGTCTTCGTGTGGGTGGGTGGGTGGTATAGACTTG	458	16	84	76	116	86	50	30	36
CACACCACAGCCATCTGCTCCGCCCCCGTACCGCAA	439	11	19	5	47	66	50	241	36
CTGATTACCGTGGGGGGGTGGGTGGACTAATCGGGT	346	13	43	44	94	71	50	31	36
AGCAGGGATCATAGGTGGGTGGGGGGGTGGAAATGA	325	7	41	54	95	58	50	20	36
TTAGCTGATGCTGCGGGTGGGTGGGTGGATATTCAG	296	4	40	50	95	39	50	18	36
CTGTCGGAAGTTAGTGGGTGGGCGGGTGGTGTTCCG	278	9	32	47	73	49	50	18	36
CATCGCTGAGGGGGGGGTGGGTGGGAGCGATCCTGG	276	8	24	8	87	53	50	46	36
CGATCCCTCGCCCGTTGCCCCTGTCCCTGCCCCTGC	269	7	17	6	32	51	50	106	36
CACACCCCACCTGCCATCCTCGCCTTCGTCTCGCCC	257	14	14	5	38	55	50	81	36
CTGAATGAGTGGGTGGGTGGGAGGTGTTATTGATGG	253	13	26	18	69	48	50	29	36
ACTGTGGAAGTGGGTGGGTGGGAGGATCCAGAGTGC	249	7	8	38	76	51	50	19	36
TTGATCCGGTGAGGGGGGGTGGGTGGCAGGATCCAG	246	9	25	38	56	45	50	23	36
ACTGGAATGGTGGGAGGGGGGGTGGAATCACAGGGT	238	6	23	36	56	51	50	16	36
CGGACATCGGGGGGGTGGGCGGGTTGGCCTGGGGTG	236	6	7	1	38	36	50	98	36
TCAAGCAACGTGCGGGTGGGTCGGGTGGAAGTTGGA	198	10	18	10	44	38	50	28	36
ATCCACTGGGGGAGGGCGGGTGGGTAGTGGATGGGC	187	2	17	8	52	35	50	23	36
CCTCGAGGGGGTGGGAGGGTGGGTGTGCGAGTATGG	158	2	4	3	43	31	50	25	36
TCGCGACGGGTGGGGACTGCTCGGGATTGCGGATGC	95	1	0	0	10	8	50	26	36
ATTATCAGGGACCGAAGGCAAAACTATGATCGGTGG	64	0	3	1	0	6	50	4	36
CACCATACCGCACGCCGCCCTACCTTTCCCGCCCGA	442	11	23	17	47	72	49	223	36
CACTGTCCACCTCCATGCCTGCTCCCCGTCCTCCGC	437	33	16	15	62	86	49	176	36
CCCACCACCATGCCGCCACCTCCCCTCCCGTGACCA	405	9	17	9	40	98	49	183	36
CCACCTACCCCATCTGCACGTCCGCTCCCCGCCCGC	391	8	24	11	45	67	49	187	36
TAAAGTCGGGGAGGGGGGGCGGGTGGACCGGATTGG	329	6	42	44	106	54	49	28	36
ACGTATACGGCACTGTGGGTGGGTGGGTGGACCTTG	304	10	32	34	89	61	49	29	36
GCAAGAAAGGTGTGGGGGGGAGGGTGGTGTTCTTGG	299	16	39	39	72	55	49	29	36
CGGCGAATTGTGGGTGGGAGGGTGGTATCCGGAAGG	276	7	26	33	63	63	49	35	36
CAGGGGGGGGTGGGTGGGTGACACTGGTGCAGTGGG	261	5	17	12	67	48	49	63	36
GCCAACATGGTGGGTGGGCGGGTGGTATGTTGAGTA	253	1	24	24	81	46	49	28	36
CTCACCGTACCCCCTTCCCCTGTGCTGCCCACCGTA	253	9	19	8	22	47	49	99	36
TCGTTCAGGGGGGGGGTGGGTGGGTCGTGGTTCGTG	252	14	21	18	50	37	49	63	36
CACATTGTCGGTGGGAGGGCGGGTGGAGGCAAATGG	250	4	18	18	63	57	49	41	36
TTCGTCGGGGTGGGTCCGGGTGGGTTGTGTTGTCGG	242	4	4	10	60	54	49	61	36
TCGCGGACCGGGAGGGCGGGGGGGTCATGTCTGCAG	241	11	9	5	49	48	49	70	36
CGTCCACCACCTCGCTCGCCCCCGCCGTCCACCTGC	240	10	13	7	35	41	49	85	36
CATGATCAGGTGGGAGGGGGGGTGGATTTTCATGTG	233	15	14	8	60	55	49	32	36
GACGGCCGGGGGGTGGGAGGGTGGAGGACCGCGCAA	230	5	18	22	59	49	49	28	36
CGGCACTGGGAGGGAGGGTGGGACATGGCGGGTGTA	224	6	19	11	40	44	49	55	36
AGGGTGGGTGGGGGGGTATGCTATGCTCGTGCTCGA	214	14	8	11	53	39	49	40	36
ATCCGGCACGGTGGGTGGGGGGGGAGGAGTGTGGTG	200	8	33	19	37	35	49	19	36
GACGCGTACTTGAGGGTGGGTGGGTGGTTTTTGCGA	194	11	18	14	54	31	49	17	36
CACGAACCGGGGAGGGCGTGCGGGTTGGTGTCGTGC	159	2	2	8	21	35	49	42	36
ACCGCACATGGTGGGAGGGTGGGTGGATGGCGATGA	153	5	5	15	28	23	49	28	36
CAGGGGCACCATGTGGGAGGGTGGGTGGTAAGGTGG	105	0	3	4	17	16	49	16	36
TCGCGAAGGGTGGGGACTGCGCGGGATTGCGGATGC	98	0	0	0	10	6	49	33	36
ATTACCAGGGACCGGAGGCAAAACTATGATCGGTGG	66	0	0	0	4	4	49	9	36
CACCGCACCACACCACCAACCGCCTCTTTGCCCCAC	388	18	18	11	33	69	48	191	36
CCAACGATGGGGGCGGGTGGGTGGATATGGAAGGGT	369	11	40	37	93	89	48	51	36
TCCAAGGGGACCTAGTGGGTGGGTGGGTGGAGGTCG	354	16	54	65	102	49	48	20	36
CCAACCACACCATACTTGCCCTCCCCGTTCGCCGTC	344	11	16	11	39	61	48	158	36
GGACGAGAAGTGGGTGGGCGGGTGGTTATCTCGCAG	343	5	49	53	101	60	48	27	36
CGGGTGGGTGGGGGGGTATGGCTGTATTGCTTCAGC	312	11	24	18	129	54	48	28	36
TGCACATGAGAGGGTGGGTGGGTGGATATGGGTCTC	298	12	34	48	74	54	48	28	36
CACCTCTCCGTTCGCCCCGTCCCGCCTGCGCCCTGC	297	9	25	12	36	42	48	125	36
AGACTCGGTTGGTGGGAGGGTGGGTGGTATAGGGGT	291	10	31	42	85	48	48	27	36
CCACGCACACGGCCTCTCGTTCCCCGCCCTCACCAC	287	15	19	9	33	51	48	112	36
CGGATCATTAGTGGGGGGGTGGGTGGAAGTCTCCGA	263	18	50	30	60	47	48	10	36
ACGTGTGATCCGGTGGGCGGGTGGGTGGAGGTTAGT	261	7	35	35	58	53	48	25	36
CGATGACGGGGTGGGTGGGCGGGTTTGTCGCGGCTG	258	7	17	9	53	58	48	66	36
TCGAGCGGGGTTGGGAGGGTGGGTTACGCGTTTCTG	257	6	12	13	74	64	48	40	36
CTCACAGGGGGGGGGCGGGTGGGTATTGTGTCGTGG	255	7	13	18	87	34	48	48	36
CACTCCCTGTGGGTGGGCGGGCGGTGGGATTGTGGT	251	5	15	15	67	55	48	46	36
CTGAAATATCGTGGGCGGGTGGGTGGCTTCTGTTGG	244	7	22	32	73	39	48	23	36
TTCCTGACAGTGTGGGCGGGTGGGTGGTTGTCTGGA	211	10	17	40	52	32	48	12	36
TCCCTCAAGTGGGTGGGTGGGTGGTCTATGAATGAG	195	5	25	24	60	19	48	14	36
TTGTGGCAGGTGGGGGGGAGGGTGGAGGACACGAGG	173	4	9	11	51	35	48	15	36
CACGAACCGGGGAGGGCGGGCGGGTTGGTGTCGTGA	131	2	0	1	16	15	48	49	36
TCGCGAAGGGTGGGGACTGCTCGGGAGTGCGGATGC	94	0	2	1	11	10	48	22	36
ATTACCAGGGACCGAAGGCAAAACTATGATCGGCGG	77	1	0	0	4	6	48	18	36
ATTACCAGGAACCGAAGGCAAAACTATGATCGGTGG	65	0	0	0	0	4	48	13	36
CACCTCGTCCCCACCCCGCACCCGTCACAGCCCGGC	344	11	16	6	54	51	47	159	36
CCGATGTTGGTGGGTGGGTGGGTGGTTATATCTCTG	332	7	18	45	98	78	47	39	36
TCGGAAAACCTAGTGGGGGGGTGGGTGGTGTGTTTC	323	15	34	61	85	46	47	35	36
CACACGCAACAGTCCGCCCCTCCCCGTCCACGTCAC	303	8	11	6	32	61	47	138	36
TATCTGCCGGGGGGCGGGGGGGTGGAGGTCATAGTG	271	3	33	25	76	55	47	32	36
CGGTCGGAAGTGGGGGGGTGGGTGGTGACCGTTTGA	268	9	25	18	62	58	47	49	36
ACCGCTTGGGGGGTGGGTGGGAGGAAAGGGGTGTGC	259	7	14	29	77	46	47	39	36
ACCGAGCAACGGGGGGGGTGGGTGGGTCGTCGCGAG	251	7	10	11	49	58	47	69	36
CCACGTCACACTGTCCCGCCCTACTCCCCGCACCCA	249	12	23	3	27	48	47	89	36
CGCTTCCGGGAGGGAGGGCGGGTGGACGCGATGGGG	248	11	27	27	45	50	47	41	36
CGACGGGTCAGGGAGGGTGGGTGGGTCCGAGGCGTT	239	1	14	12	83	46	47	36	36
CCCTCCGCAGTCCTTCCTCCCGCCTCCTCGCCCGTC	239	22	6	5	24	55	47	80	36
AGTCTCATGGTGGGTGGGTGGGAGGTTGTGAGGGTA	228	4	37	37	51	36	47	16	36
ACCGACACGTGGGTGGGTGGGCGGAGGTCGGAGGTT	215	2	10	18	68	43	47	27	36
CAAGGACGTGGTGGGTGGGAGGGTGGTGCGTGCTTC	211	7	7	15	42	53	47	40	36
CGCGGGTGGGTGGGTTGGGTGTGCAGTCTCGGACTG	209	6	7	14	62	46	47	27	36
GCACGACGGGGGGTGTGGTGGGTGGAGACCGTGCGA	206	6	19	26	41	43	47	24	36
ACGATCCGGGGGTTTGGGAGGGTGGGATGCGGTCGA	204	13	13	12	35	42	47	42	36
ACCGTCGGGTCGGGCGGGTGGGAATACGGTGAATGG	198	6	7	11	46	50	47	31	36
CTGACGGAGACGTTGTGGGTGGGTGGGTGGTCCGTT	191	1	14	23	41	48	47	17	36
TACGTCGCAGGGTGGGATGGGCGGGTGGGTCTGCGA	165	9	17	18	41	27	47	6	36
TCCGACCAGAGGGTGGGAGGGTGGGGGTCGGGTCCA	140	2	2	12	34	25	47	18	36
TCGCGAAGGGTGGGGACTGATCGGGATTGCGGATGC	104	0	0	1	11	9	47	36	36
CGATGCTGGATGGTGGGTGGGGGGGGGGAATCCAGA	373	16	31	38	120	85	46	37	36
CCGTTAAAGAGTGGGTGGGTGGGAGGAGTTTGACGG	360	11	44	65	92	64	46	38	36
ACCATAATACAAGAGTGGGTGGGTGGGCGGCTTGGA	349	11	48	60	98	64	46	22	36
GGCGAGACAAGTGGGCGGGTGGGTGGATATGGCTTG	345	9	63	52	104	56	46	15	36
CGACCCGTACCACCGCTGCGCCTCCCTGCCACTTGC	326	15	13	9	42	54	46	147	36
CCTGTTCATGTGGGTGGGTGGGTGGTGGAGCATGGA	308	10	42	42	73	56	46	39	36
CCGTCACCCTCCACGCACCGTCCCTGCCCACCAGTC	277	6	7	6	38	57	46	117	36
AAACCCTGGGGGGGGTGGGTGGGTGGACTGGGTGAG	276	6	25	43	89	56	46	11	36
CGCGAGCTTTGGGGGTGGGTGGGCGGTTTGCGTCGG	272	14	36	32	63	44	46	37	36
GATCCCGGGGGGGTGGGTGGGCGGTGGGGTCGTGGT	272	11	37	46	77	40	46	15	36
TGCTGTCTTAGGGGGTGGGTGGGTGGTCAGAGGCAA	260	8	46	31	75	34	46	20	36
CACGTCAGGGTGGGAGGGGGGGTATTGTCTGTGGCT	257	9	12	5	82	54	46	49	36
TCGCGTCGTACGGTGGGTGGGTGGGTGGTGTAAGAC	256	4	29	28	77	48	46	24	36
CGTCGTCCCTGTGGGTGGGTGGGGGGTTGGACTATG	247	11	31	29	71	39	46	20	36
TACATCCTAAGGGGGTGGGCGGGTGGACAGGTGGAG	243	2	27	33	71	49	46	15	36
ACTTTGGCGGTGGGCGGGCGGGGGGAGGTCTACGTG	243	1	19	17	61	51	46	48	36
ACGTTCAAGGTGGGTGGGAGGGTCGGATGGTGTGTG	226	7	26	15	37	41	46	54	36
ACAGACTGGGTGGGGGGGAGGGTAGTGTCTGGAGAC	208	5	10	7	71	47	46	22	36
CATGACCTTTGTGGGTGGGTGGGAGGTTGGCTTGGT	181	10	15	9	41	41	46	19	36
CTGCTCGGTGGGAGGGCGGGTGGGTGAGCAGGCTGC	179	0	13	10	63	26	46	21	36
CTATACGCGGGTTCGGGTGGGTGGGTGTTCGTTTGG	172	6	6	6	58	28	46	22	36
TGACCAAGGTGGGAGGGCGGGTGGATTGGTTTCCAG	117	3	1	8	21	16	46	22	36
AACACTGGGGGCTGCTCGGGATTGTCGGACGTTGTG	93	3	4	0	11	15	46	14	36
TGTAACTGTCGGGGGGTGGGTGGGTGGTGACAGCGA	384	17	67	67	98	66	45	24	36
CACCCACAAGCTGACCCGGCCTGACCCCTTCCCGAC	367	12	16	6	33	55	45	200	36
CCAAAGGTTGGTGGGTGGGAGGGTGGTATTGTTGGG	351	14	30	31	92	84	45	55	36
CTAAGGTCGGGGGGGGGGGCGGGTGGACGACTTGTG	327	9	43	44	101	60	45	25	36
CGAGGTTCCGTGTGGGTGGGTGGGTGGTCGTGGCGG	317	11	76	52	58	47	45	28	36
TACCTCGTAGGCGGGTGGGTGGGGGGTTCGTTGGTA	284	7	21	25	76	58	45	52	36
AGCCCGAGGAGGTGGGTGGGCGGGCGGTCGACGGCA	282	11	28	34	73	57	45	34	36
CACACCATGCCGTCACCGTTTCCTCCCGCCACTCCA	278	9	20	4	38	48	45	114	36
GGCTGTAAGGGGTGAGGGTGGGGGGGTGGTCCGTGC	276	17	39	46	74	31	45	24	36
TGGACACTGGCGGGTGGGTGGGTGGTTGCGTGTCGT	268	7	30	21	65	61	45	39	36
TGAGGTTGGTGAGGGTGGGTGGGTGGCTAAACCGAG	265	7	31	54	59	43	45	26	36
TGCACTCCAGGGGGTGGGTGGGTGGATGTTTGAGTG	251	3	18	15	69	59	45	42	36
ATGAGTCGGTGGGGGGGTGGGCGGAGGCATCATGGT	245	5	28	31	76	42	45	18	36
CGGGCATAATGGGGGCGGGTGGGTGGTATGTACGGT	235	7	22	29	63	35	45	34	36
CCACCACGCACCCGTCACACTCCGCCCTTCCGTCTC	231	6	9	9	39	40	45	83	36
ATCCAGAGACGGCGGGTGGGTGGGTGGAACGATGGA	227	5	27	30	50	39	45	31	36
TCGGCCGCGGGTTGGGGGGGTGGGTCTAGCCGTTCG	219	3	17	9	52	49	45	44	36
CAATTGGGGGGGCGGGTGGGTCAAATTGCGTCTGTC	217	6	11	11	63	41	45	40	36
TGCTAACCTGGGGGGTGGGTTGGGTGGAAGGTTTGG	200	8	24	23	52	30	45	18	36
CCGAATCTGGTGGGAGGGCGGGCGGTTGATCCGGGC	184	10	13	26	33	31	45	26	36
CACGTCTTCGGGGTGGGTCGGGTGGGTTGGACTGGC	176	6	9	4	40	28	45	44	36
TCGCGAAGGGTGGGGACTGCTAGGGATTGCGGATGC	107	0	0	2	6	18	45	36	36
ATTACCAGGGACCGAAGGCAAAACTGTGATCGGTGG	59	0	1	0	1	3	45	9	36
CTCGCCACACCCCACCCCACGTCCTGCCCCGTCGGC	363	10	13	5	39	33	44	219	36
CGGTCAGCGAGGGGTGGGTGGGTGGAAGCTGATCTC	358	7	38	44	95	94	44	36	36
TGGGCCTTACAGTGGGTGGGGGGGAGGAGTAGGGCT	335	13	37	48	110	53	44	30	36
CTGGTCGTGGGGGTGGGTGGGTGGTAAAGACTGGTC	326	9	43	47	68	85	44	30	36
CATTGTTCGCTGCGGGTGGGTGGGTGGTTCGATGTG	291	13	41	24	65	73	44	31	36
ATCGTGGCGGGTGGGTGGGGGGAACGATGTTCTAAA	289	9	13	39	110	60	44	14	36
CAAGCGAATGGGCGGGGGGGAGGGGTCGCTGGGGTG	279	3	14	11	56	61	44	90	36
CCCACATCGCCACGTCCGCATTCACCCCGCTCCGAC	277	15	9	9	19	47	44	134	36
AACGCATCTGCAATATGTGGGTGGGTGGGTGGTTTG	265	12	25	27	85	54	44	18	36
TGATCCGAGTGTGGGTGGGTGGGTGGCGATCGGAGT	257	7	27	34	70	50	44	25	36
ACGATCGGGGTGGGTGGGTGGGTGCGATCGGGATGT	253	7	14	18	72	52	44	46	36
CACACACCCCGTCACTTCACCCGTCCGCCACCGTCC	250	7	14	9	28	53	44	95	36
ATCAATTACCGTGGGTGGGTGGGTGGCCTGTTGTGT	245	5	27	32	62	56	44	19	36
CCACTCCAGCATGTCCCCGTTCCGCTCCGTCCTGTC	241	8	13	9	27	43	44	97	36
CACCCCCATTGCCGCCCTGTTGTCCCTCGCCGTTAC	241	9	18	5	41	52	44	72	36
CAACCCGACCTCGCCCCACCTGCCGCACCCCGTGTC	236	3	9	3	24	42	44	111	36
CAACACAGTGGGGGTGGGAGGGTGGTTGTCTTGGAT	227	2	16	12	57	47	44	49	36
CACGTGGTCGGGTGGGCGGTTGTGGGTTCGTACTGG	222	13	12	7	50	42	44	54	36
CACCCATCCCGTGCCGTTGTCCCCTCTGCCCTCTGA	220	13	9	5	31	39	44	79	36
CGGTCAATGGTGGGAGGGCGGGTGGATTTCGATCGA	216	4	7	11	61	46	44	43	36
TGCACACCGGGAGGGAGGGTGGGATATGTGTTGCAC	206	5	8	13	64	46	44	26	36
CGCGACGGGGTGGGGGGGTGGGAGTCGTTGCGATCC	201	4	17	12	60	41	44	23	36
CACCTTGAGGGGGGGTGGGAGGGTCAGGCGGGTTGG	192	6	19	3	44	31	44	45	36
AACACGGGGATGGGTGGGTGGGTTGTGTTGTGCTCT	172	8	2	9	41	36	44	32	36
ACGGGGGTGGGTGGGAGGGTTCCGTGTTCGTGGTAA	159	3	4	11	57	32	44	8	36
TCGGGTTTGGCTTTGGGTCTGGCATTTGTTCTGCGT	156	11	3	3	27	31	44	37	36
CGACACGGGTGGGAGGGTTGGGTTTTTGTCGTTGTT	148	4	6	5	49	25	44	15	36
CACGAACCGGGGAGGGCGGGCGGGTTTGTGTCGTGC	147	1	1	2	15	22	44	62	36
TCGTTGGAGAAGGTGGGTGGGCGGGCGGATGATCCT	357	10	40	48	106	77	43	33	36
CACCACACCACTCCTCTTTCGTCCCTGCTGTCCTGC	329	22	16	18	58	53	43	119	36
GGCTTGGGGGGGGTGGGTGGCGTGGTCAAGCCTGAT	327	12	48	49	96	57	43	22	36
CCGGATGGTTCGTGGGTGGGTGGGTGGTAAACTATC	323	15	28	43	104	68	43	22	36
ACACCACGCCCCCCCACCACGTGCCTGTTGACCGGA	306	10	12	9	31	36	43	165	36
TGTACATCGGTGGGTTGGGCGGGTGGAGAATGGAGA	293	10	56	29	84	57	43	14	36
TCGGACGATGTGGGTGGGTGGGTGGATATAGGACGT	291	9	48	44	78	49	43	20	36
TGTTCTGTCGAGATGGGGGTGGGTGGGTGGTTCGAC	289	17	38	46	83	45	43	17	36
TAGTACGAAGGCGGGTGGGTGGGTGGTTGTCGTTCT	283	9	48	38	75	50	43	20	36
TCTTGCAGTGTGGGTGGGTGGGTCGGATCGTCAAGA	270	8	37	30	72	53	43	27	36
CCTGAGAAAGGCGGGTGGGTGGGGGGATTCTAGGGA	268	12	22	27	75	61	43	28	36
CGCAGATGAGGGGGGTGGGCGGGTGGACGTTCTCGG	266	6	50	23	52	47	43	45	36
CAACCACGCCCACCACCACTGTCCCCCCTTCTCGTC	264	3	26	9	31	40	43	112	36
CACACCACCTTCCCACTCGCGTACCTGCTGCCCCAA	264	9	9	3	37	31	43	132	36
AACTGTATCGGAGGGGGGGTGGGTGGTGATTCCGTT	262	8	18	31	93	52	43	17	36
CCCACCACTCAACTGTGCGCCCCCCCGTCCCGCCGA	262	11	6	6	25	36	43	135	36
CTCGTCGTTGAGGTGGGTGGGTGGGCGGACTAACGA	262	6	13	24	78	57	43	41	36
AGAATGACCGGGGGGGGGGTGGGTGGAGGTCAGGGC	246	7	34	53	55	37	43	17	36
ACTGGGAGCTGCGGGTGGGTGGGGGGTGTCGAACAT	237	5	18	28	66	49	43	28	36
ACAATTACGTAGTGGGTGGGTGGGTGGCGTCATGTG	233	7	31	30	63	33	43	26	36
TGGGCGTCGGTGGGTGGGCGGGTGGAGACTCACTGA	221	1	40	22	54	38	43	23	36
CACTCCCGCACACACCCCTCTCTCTTCGCCGTCCGC	211	5	12	5	34	41	43	71	36
CGTCATTGTAGTGGGAGGGTGGGCGGAACAATGGAG	206	2	22	26	54	39	43	20	36
CGGGTTCAGGGGAGGGTGGGTGGGTGTGGCTCGGGC	201	11	11	11	48	34	43	43	36
TCGACAGATGGGCGGGGGGGTGGGTTGTGGAGAGCC	196	2	12	13	66	42	43	18	36
CACGTGCATTGGGCGGGTGGGGGGGTCTAGCGTGGA	194	7	6	14	44	44	43	36	36
CGGATCCTGGGGTGGGTGGGATGGGTGGCGTCCGGT	189	2	10	14	63	30	43	27	36
CGCCGATTTGGGTGGGTGGGAGGGTCGGGTTCGTTG	189	11	10	9	65	35	43	16	36
ACAACTCGAGGGGTGGGTGGGGGGGTAGAGTTGCGG	179	4	15	6	48	38	43	25	36
CTGACACCTGGTGGGCGGGTGGGTGGTAGGTGTTGT	175	5	4	12	34	43	43	34	36
TCAGACTGGGTGGGAGGGTGGGTGGGACCGTCGCTG	171	2	14	8	54	26	43	24	36
CGATACGGGTGGGTTTGGGTGGGTTGTCCTCTCGGC	164	10	6	7	41	36	43	21	36
TTTCGGCGGAAGGGAGGGTGGGTGGGTGCCGGGCGG	160	1	12	13	39	30	43	22	36
CACGGGAGGGTGGGTGGGCTTGGGCGATGTGTGGCC	151	1	10	3	24	26	43	44	36
CACGAACCGGGGAGGGCGGGCGGGTTGGTGTCGTGT	123	1	3	0	13	11	43	52	36
ATTACCAGGGACCGATGGCAAAACTATGATCGGTGG	65	0	0	0	1	4	43	17	36
CCATCCGCAAGGCCACGCCACCGCCACCCCGCCGTA	446	12	15	6	36	81	42	254	36
CAAGGAGCGGGGGGTGGGTGGGCGGTGCGACGTTTT	437	14	88	58	124	64	42	47	36
GGCAACAAATGGTGGGCGGGTGGGTGGAAGAGTTGG	317	2	46	59	88	53	42	27	36
CCCGCCCATGTACCCCGCCGTTCCTCCCCTGTTCGC	310	18	17	13	51	65	42	104	36
CGGGTGGGGGAGGTCTCGGGGTATTTCGGGTGGGGT	290	15	24	15	110	38	42	46	36
ACGTCCAATAGGGTAGAGTGGGTGGGCGGGTGGCTA	287	6	35	52	98	43	42	11	36
CCGAATTTGGGAGGGTGGGGGGGTGGACGGATTGGG	277	11	19	31	70	56	42	48	36
TCGGCCAGTGGGTGGGTGGGTGGATGTGTGCCGAAG	272	5	44	28	75	41	42	37	36
CACATTGAATGGTGGGAGGGTGGGTGGTGAGTGTGG	267	7	30	26	54	58	42	50	36
CTTGTCTCGGGTGGGTGGGTTGGGTGTCAAGGCTGC	266	13	24	13	81	63	42	30	36
CCGACCCGTCCGCCGCCATCCGCCCCTCCATCCCGC	253	19	14	7	18	29	42	124	36
CCTACGAGTTTGTGGGTGGGTGGGGGGTACTCGGAA	253	14	19	33	78	43	42	24	36
TCTCCCCGTGGGGGTGGGTGGGCGGTAGGGTGTGAG	251	7	49	36	65	36	42	16	36
TGGGCAGGTTAGGTGGGTGGGTGGGCGGTTTCTGGA	248	11	34	32	64	38	42	27	36
CACCCCCACTGTTCATGTGCTTCCGTCCTGCCCGTA	244	17	23	9	37	33	42	83	36
AGTAACTCGTGGGTGGGTGGGTGGTTTGTGTACTGG	243	4	26	34	79	36	42	22	36
TTCGGCCGATGGGGGAGGGTGGGTGGAAAGGCCTGA	242	3	21	36	58	45	42	37	36
AATCGGGGGTGGGGGGGCGGGTGGTCAGATCGTGGT	239	4	24	23	75	46	42	25	36
CTGAACGAGTGGGCGGTCGCGGGTGGCAGTTCGGGT	239	9	13	20	57	49	42	49	36
AGCAGAACTGTGGGGGGGCGGGTGGTAGTCTGCGTG	221	11	32	37	38	38	42	23	36
CCGAATCGGGGGGTGGGCGGGTGGATGGTCCGTCGT	208	4	5	15	37	51	42	54	36
CCACCCGTCCCTCACCTCTGCCCCTCCGCTAGCGTA	200	12	9	6	29	32	42	70	36
TGGAAAAGTCGAGAGGGTGGGTGGGTGGCTGACTGA	181	7	20	24	44	31	42	13	36
TACTGCCAAGGTGGGCGGGCGGGAGGAATGGCGTGG	170	3	13	20	33	34	42	25	36
CGGGCAGTTGGGATGGGGGGGTGGGTTTGCTTCTGG	167	6	18	6	43	29	42	23	36
CGCAACGATGTGAGGGCGGGTGGGTGGATCGTCAGG	167	6	21	10	33	21	42	34	36
CGCGATCATGGGGGGGTGGGCGGGTTGGTGTCGTGC	114	2	2	2	27	17	42	22	36
CACGAACCGGGGAGGTCGGGCGGGTTGGTGTCGTGC	109	3	1	2	10	10	42	41	36
TCGCGTAGGGTGGGGACTGCTCGGGATTGCGGATGC	77	0	1	0	11	2	42	21	36
TCGCGAAGAGTGGGGACTGCTCGGGATTGCGGATGC	75	0	0	1	5	3	42	24	36
ACTTCTCGGAATGGGGGTGGGTGGGTGGTTCCGAGA	361	12	69	57	87	60	41	35	36
TCGCAGGTTCAAGGTGGGGGGGTGGGTGGATTTGTA	313	15	43	43	94	55	41	22	36
TGCATGGGAAAGGTGGGTGGGTGGGTGGTTTACAGG	278	4	47	55	70	40	41	21	36
TCCGATGCACTGCGGGTGGGTGGGTGGATCGCATCG	267	10	16	34	102	56	41	8	36
ATGCCTCGGGTTTTTGCGGGTGGGTGGGTGGTCAAA	248	16	36	48	57	35	41	15	36
AAGCGACAATGGAGGGTGGGTGGGTGGAATTGACAT	234	11	24	30	84	27	41	17	36
TTTGCAACTTGAGGGTGGGTGGGTGGTACTTGTGTG	222	7	35	20	56	50	41	13	36
TGCACAGAGCTGGGGGTGGGTTGGGTGGTATCTGTG	218	12	23	19	33	39	41	51	36
AACGGCAAGGGTGGGGGGGTGGGATGGGCCGGAATG	210	8	21	8	68	38	41	26	36
CCAGCGGGGATTGGCAGCGGGCCTGGCGGTGTTTGG	206	13	6	5	27	45	41	69	36
CACGCCCTGTCCACTTCCGTTCTCCTCTCCGCCCAC	201	4	12	6	23	33	41	82	36
TCAGGTCCCGGTGGGTGGGTGGGTTGGTTGGGTCGA	189	5	30	15	46	35	41	17	36
CGTTGTACGGAGAGGGTGGGTGGGCGGTGTACAACC	185	7	18	25	45	37	41	12	36
AGCGACGTGGGGTGGGAGGGCGGGTGTCGCGTTTCC	182	6	11	11	58	34	41	21	36
ACTGAATAACGGAGGGTGGGCGGGCGGTGTTTTCGG	179	5	18	20	40	35	41	20	36
CTCGACGAGCCGGGTGGGAGGGTGGGTGTTCGGCGG	169	4	8	11	33	32	41	40	36
CACAGCCCATTCCCGTCCCGTCACTCGCCCTCACCA	166	3	6	3	23	30	41	60	36
ATCCATTTGTGGGTGGGCGGGCGGCTCGGGATGAAA	160	12	18	24	32	27	41	6	36
CCAATCAGTGGGATGGAGGGTGGGAATTGGGCGGTC	117	1	2	7	18	14	41	34	36
CATGGCGAGTGGGAGGGTGGGCGGGTTCCATGGCTC	117	1	7	13	30	17	41	8	36
TCGCGAAGGGTGGGGACTGCTCGGGACTGCGGATGC	79	0	0	1	8	5	41	24	36
CGTCGGTGGGTGGGTGGGTGGAGACGAGCAGAGCCT	469	8	74	103	128	81	40	35	36
AGGTCCGGTGGGTGGGCGGGGGGAGGACCCGAAGAG	366	5	40	73	111	76	40	21	36
TTACGAATGGTGGGTGGGTGGGTGGTGTTCGCTTAA	365	20	72	50	97	61	40	25	36
CGCCGGTGCTGCGGGTGGGTGGGTGGTTTACCAAGG	345	10	55	62	92	61	40	25	36
CTAGCCGTCTGCGGGTGGGTGGGTGGATAAGGCGAG	280	8	27	51	65	65	40	24	36
GGCGCACTGTGGGTGGGTGGGTGGTTGCGGTGATTA	266	1	39	31	87	48	40	20	36
CGGGCCTGGTGGGGGGGTGGGTGGTAGAGCCAAGGA	262	8	54	33	51	50	40	26	36
CCGCCACCCCCCGCCACTCCACGCTCACCACCATGC	261	2	16	6	40	50	40	107	36
TGGGTCGAGTCGGGGGTGGGCGGGTGGTGACCGGGA	256	6	46	39	60	41	40	24	36
CACCACGTCCAGCACCTCGCCCCTCCTCCTGCACAC	246	9	11	12	28	37	40	109	36
CTGCGGGGGTCGGCGGGTGGGTGGGAGGAGACTCAG	245	6	16	40	73	53	40	17	36
CAATCGGGTGGGAAGTTGTCGGGTGGGTGTGGCTGG	242	12	12	12	66	56	40	44	36
TGAGGAACACATGTGGGTGGGCGGGTGGCGGTTCCC	236	7	19	47	62	40	40	21	36
TGGTCAACAATTGTGGGTGGGCGGGAGGTTTTGTTG	219	10	21	33	58	40	40	17	36
CGATGTCGGGGGGGTGGGTGGGTACATCGGGACGCT	210	5	10	19	80	37	40	19	36
CTAGTATGGTAGTGGGCGGGGGGGTGGTCCATACGG	208	12	25	24	61	30	40	16	36
TCGTACCGGTGGGTGGGTGGGCGGAGGGATCCCCAG	205	6	19	20	57	41	40	22	36
CGTCGTGTGTGGGGGCGGGTGGGTGGTATACTTCGG	203	4	18	23	58	26	40	34	36
TCGGTCAGGTAGTGGGTGGGCGGGCGGAACCTCCGA	188	4	8	19	52	34	40	31	36
ATCATCACGTGGTGGGAGGGTGGGCGGATCGTGGTG	186	5	6	7	44	45	40	39	36
CGACGAATGGGTAGGGCGGGTGGGTCTTGTCGAGTG	186	5	18	20	39	32	40	32	36
CACTGGATTGGGGGGTCTGGCCTTCTTTGTCTTCGA	179	17	6	2	35	41	40	38	36
TGCCGATTGAGGGTGGGCGGGTGGTGATCGGCCTAG	171	5	18	22	36	34	40	16	36
ACCCAAGGGCGGGCGGGTGGGCGGTGCGTGTGCGTA	159	2	8	9	21	31	40	48	36
TTCCACTGCCGGGTGGGGGGGAGGGTTTGCAGGGGC	159	17	12	12	37	20	40	21	36
CAGAGCCGGGTGGGTTCGGGGGGGTTTTGCGGATGG	159	4	5	9	44	29	40	28	36
ATCCCTGGGATTGGCTGCGGGCCTGGCGGTGGGTGA	150	6	2	11	19	20	40	52	36
CTAACAAGGATGGGTGGGCGGGTCGGGTTGCTTGGG	140	6	4	12	41	20	40	17	36
CCTCGTCCGGGTGGGTGGGGGGGATCATCGCAGGGC	122	0	4	6	26	27	40	19	36
AGGCCACGGTGGGGGGGTGGGCGGAGTGGGCATTTT	361	16	53	59	113	61	39	20	36
CGCCTGCTCTGGGGGTGGGTGGGTGGAATAGCAGTG	327	6	74	57	80	44	39	27	36
AAACGCTAAGCGGGTGGGTGGGTGGATAGTGTTGTG	283	6	49	40	80	46	39	23	36
CCATCCGCAACGGCTCACCCCTGTCCCCTCGTCCAC	275	11	16	7	45	43	39	114	36
ATCGTTGTGGGTGGGCGGGTGGCTTGGATGATGTGA	256	1	20	11	92	59	39	34	36
AGAACGCAAGGTGGGAGGGTGGGCGGATAAGTTTTG	245	8	25	28	71	57	39	17	36
ATGCGGCATAAGTGTGGGTGGGTGGGTGGTCTGATG	242	13	32	35	78	32	39	13	36
CAGACGTGAGGGGGTGGGTGGGTGGTTCGGAATGGG	231	6	18	20	57	36	39	55	36
AGCATGATTGGCGGGTGGGTGGGTGGTTGAGAGTTG	230	11	31	26	60	38	39	25	36
TTCCCAACCAGTGGGCGGGCGGGGGGAGGTGGGCTA	225	2	22	15	70	48	39	29	36
TCCGGATTGTGGGTGGGCGGGTGGTTTTAGTGGAGC	221	13	27	13	71	33	39	25	36
AAACTTAGGGGTGGGTGGGAGGGTGTTTGTGCGTGC	221	10	18	21	66	49	39	18	36
CACACGTCCCCCCGGCCCACGCCACCTCCGGCCCAA	219	5	7	7	17	41	39	103	36
ATCGCGCCGGTGGGCGGGTGGGGGGTGGTGCTATGT	206	8	25	24	63	34	39	13	36
TCTGGGGGGGGTGGGTGGGTCGATGCCGTTTCGGGT	203	8	13	8	50	45	39	40	36
AGGCCGGTGGGTGGGGGGGAGGGGTTTGCCTGGCGA	194	5	16	11	50	42	39	31	36
CGCCCCACCACTCTGCATCCCGCCACTCGCTCTGTC	191	10	11	9	26	34	39	62	36
TTTGTACGGCGGGTGGGCGGGTGGTGTGCTTCGAAG	184	10	24	24	45	31	39	11	36
CGTCACGTCAGGGTTGGGTGGGGGGGTATTGGCGTG	181	2	14	6	45	38	39	37	36
CCGAGATGGCGGGTGGGTGGGTTGGAATACCGGGAT	177	4	21	18	40	41	39	14	36
CAATCGGGTGAGGGTGGGTGGGTGGTATTAGTTTGG	176	6	21	17	53	25	39	15	36
CAATGTAGGGTGGGGGGGTGGGTGAGTTGGCGATTC	170	4	16	14	60	21	39	16	36
CATCCATCCGCCGCACCCTTCGCCCCTCCGTGACAC	169	3	9	4	17	32	39	65	36
TGGCCAAGGTGGGAGGGCGGGTGGAGATTGTCCCTG	153	6	2	11	30	35	39	30	36
GCCAGACAGGTGGGTTGGGTGGGCGGAGGTGTGGTG	151	2	12	12	41	31	39	14	36
CACTAACCGGGGAGGGCGGGCGGGTTGGTGTCGTGC	111	3	1	2	13	19	39	34	36
CACGAACCGGTGAGGGCGGGCGGGTTGGTGTCGTGC	110	1	2	1	13	16	39	38	36
TCGCGAAGGGTGGGGACTGCTCGGGATTGCGGTTGC	77	0	2	0	7	9	39	20	36
ATTACCAGAGACCGAAGGCAAAACTATGATCGGTGG	59	0	0	0	4	4	39	12	36
ATTACCAGGGACCGAAGGCAAAACCATGATCGGTGG	55	1	0	0	0	3	39	12	36
ATTACCAGGGACCGAAGGCCAAACTATGATCGGTGG	44	0	0	0	1	1	39	3	36
CATCAAATCAGTGGGGGGGCGGGTGGAAATTTGCAG	328	8	30	39	95	83	38	35	36
CCACACACGCACCTGACGACCCCCCTGCTTCTCCGA	294	14	11	7	25	45	38	154	36
CATCCCACAACCCGCTGCGACGATCCCCCCGAAGGG	293	9	12	3	21	27	38	183	36
TAGGCTGCATGGTGGGTGGGTGGGTTGGTATGAGTC	279	8	47	45	84	33	38	24	36
CTTTCCTATGTGGGTGGGTGGGTGGTACAGAATGGG	275	5	44	43	73	49	38	23	36
TTGTCCATCGGTGGGCGGGAGGGTGGAGAACGGACT	273	6	19	23	111	57	38	19	36
GCCAGACTGGTGGGAGGGAGGGTGGATGTCTCAAGC	261	13	29	33	73	51	38	24	36
ATCAAACAGGTGGGAGGGCGGGTGGAGGATTGATAT	257	7	16	45	90	51	38	10	36
CTTAACTGGTGGGAGGGTGGGGGGAGGTTTTTCAGG	241	10	32	26	68	51	38	16	36
ATCAATGCTCGTGGGAGGGTGGGTGGAAAGATTGTG	230	11	28	30	64	46	38	13	36
ACTCCATAGGTGGGTGGGCGGGCGGAATTATGGAAT	230	5	21	40	73	40	38	13	36
TCCATTGGCATCGGCGGGTGGGTGGGCGGAGAGGCC	230	4	24	33	77	45	38	9	36
AGAACCATAGTGGGAGGGTGGGTGGATGGCTTCCGG	228	10	14	35	63	42	38	26	36
CCACCCCTCGTCCCCGCACTCGTCCACCTGTTCTGC	228	14	12	10	34	36	38	84	36
CGCGACGGGGGGTGGGCGGGTGGGTGGTCGCGCTTG	226	4	16	23	70	40	38	35	36
CACACTACCGTCCCACTCGCATGCCCATCCCTCCGC	219	3	15	5	25	48	38	85	36
TCCCAAGGGTGGGTGGGCGGGTGGACGGGGGTATGA	218	1	22	23	65	59	38	10	36
TGGACATATTGGTGGGCGGGGGGGTGGAGATCATGT	214	3	23	32	69	35	38	14	36
ACGCAGAGATCAATTGCGGGAGGGTGGGTGGTATGG	211	8	27	30	58	39	38	11	36
TCGGGCATGGGGGTGGGTGGGTGGATTTAACCGTTG	207	5	29	20	51	42	38	22	36
ACACGAGCGGGTGGGTGGGTGGTAAGGTGTAATCAG	204	5	24	24	42	48	38	23	36
TGCTGGTCGTGGGTGGGTGGGTGGTCTTGTTAGTGG	202	5	33	21	49	36	38	20	36
CAGGTCCCTGAGGGTGGGCGGGTGGTTGAGATGTGG	191	13	15	17	43	29	38	36	36
CTGGGTCCTATCGCGGGTGGGTGGGTGGTTTCTGGA	191	8	11	20	59	31	38	24	36
CACGACCCACCCCACCACGTCCTTGCCTTGACCATG	188	3	9	4	15	31	38	88	36
CACTGCATAGGAATAGTGGGTGGGTGGGTGGCAAAA	186	3	16	17	54	45	38	13	36
CATCCACGCCCACACTGTCCCGTCTTCACCTCCGTC	179	15	5	6	22	31	38	62	36
[truncated: 950,198+ more rows]
